# Supplementary material for: Corporate ESG and total factor productivity: Will the fulfillment of social responsibility sacrifice productivity?
Source: PLoS One. 2024 Apr 25;19(4):e0301701. doi: 10.1371/journal.pone.0301701 (PMC11045099; doi:10.1371/journal.pone.0301701)
Supplement: S1 Data — (XLSX) [file pone.0301701.s001.xlsx]

## Sheet: Sheet1
Date	code	oper_rev	oper_cost	empl_payable	stmnote_avofa	val_asset	profit	levegen	roe	fund_num	fund_ev	DebtCost	SA	const_invest	exit_var	industry	Age	ESG_ssi	corpscale	ln_oper_rev	ln_empl_pay	ln_stmnote	stock_id	tfp_lp	tfp	industry_id	liq_cash	ln_median	attribute	indirector	levegen_w	liq_cash_w	roe_w	ESG_ssi2	sell_rev_rate	f1	f2	f3	f4	facorScore	SA2	_est_a1	_est_a2	_est_b1	_est_b2	RD_rate	risk_take	risk_take2	labor_rate
2010	'000001.SZ'	18020000000	10170000000	1879000000	1879000000	5500000000000	934500000	96.5177	27.2887	164	2684000000000	0.00564773	-4.29268	837900000	0	'J'	36	6	4	23.6149	21.3538	21.3538	'000001.SZ'	48034977	17.6874	'J'	-3.2932	23.043	0	0.333333	86.9722	-3.2932	25.0916	36							4.29268	0	1	1	0				1.33661e+06
2011	'000001.SZ'	29640000000	16510000000	3600000000	3600000000	5500000000000	6127000000	95.3941	23.2809	86	837800000000	0.00838155	-4.36133	849800000	0	'J'	36	6	4	24.1125	22.0043	22.0043	'000001.SZ'	65955563	18.0045	'J'	6.0039	23.5273	0	0.333333	86.9722	6.0039	23.2809	36							4.36133	0	1	1	0				1.47687e+06
2012	'000001.SZ'	39750000000	22210000000	4863000000	4863000000	5500000000000	9295000000	94.0087	19.2441	148	1518000000000	0.00757417	-4.2802	1422000000	0	'J'	36	6	4	24.4058	22.3049	22.3049	'000001.SZ'	81359250	18.2144	'J'	2.0967	23.8237	0	0.444444	86.9722	2.0967	19.2441	36							4.2802	0	1	1	0				2.15148e+06
2013	'000001.SZ'	52190000000	32230000000	6013000000	6013000000	5500000000000	12990000000	94.7216	16.9537	137	1129000000000	0.00933043	-4.2738	1750000000	0	'J'	36	6	4	24.6781	22.5172	22.5172	'000001.SZ'	100700000	18.4278	'J'	2.7928	24.1963	0	0.444444	86.9722	2.7928	16.9537	36							4.2738	0	1	1	0				1.63905e+06
2014	'000001.SZ'	73410000000	47160000000	7961000000	7961000000	5500000000000	14860000000	94.0752	15.4724	192	1107000000000	0.0122738	-4.22443	3835000000	0	'J'	36	7	4	25.0193	22.7978	22.7978	'000001.SZ'	131000000	18.691	'J'	11.3417	24.5768	0	0.444444	86.9722	11.3417	15.4724	49							4.22443	0	1	1	0				1.83965e+06
2015	'000001.SZ'	96160000000	67270000000	10350000000	10350000000	5500000000000	19230000000	94.0109	16.2959	267	1350000000000	0.00991325	-4.06022	3534000000	0	'J'	36	6	4	25.2893	23.0603	23.0603	'000001.SZ'	159600000	18.8882	'J'	-1.6744	24.932	0	0.333333	86.9722	-1.6744	16.2959	36							4.06022	0	1	1	0				2.45837e+06
2016	'000001.SZ'	107700000000	77940000000	9289000000	9289000000	5500000000000	21850000000	93.5584	14.953	251	686000000000	0.00782622	-4.07634	2772000000	0	'J'	36	6	4	25.4028	22.9521	22.9521	'000001.SZ'	184200000	19.0317	'J'	4.2403	25.0792	0	0.357143	86.9722	4.2403	14.953	36							4.07634	0	1	1	0				2.97727e+06
2017	'000001.SZ'	105800000000	75560000000	10710000000	10710000000	5500000000000	22840000000	93.1547	12.4283	356	555900000000	0.00861183	-4.10396	2817000000	0	'J'	36	6	4	25.3847	23.0947	23.0947	'000001.SZ'	173900000	18.974	'J'	-10.003	25.0482	0	0.357143	86.9722	-10.003	12.4283	36							4.10396	0	1	1	0				3.26478e+06
2018	'000001.SZ'	116700000000	84410000000	12240000000	12240000000	5500000000000	23030000000	93.1644	10.9324	661	1134000000000		-3.98715	4619000000	0	'J'	36	6	4	25.483	23.2278	23.2278	'000001.SZ'	184900000	19.0354	'J'	-0.5765	25.159	0	0.357143	86.9722	-0.5765	10.9324	36							3.98715	0	1	1	0				3394058
2019	'000001.SZ'	138000000000	101700000000	14220000000	14220000000	5500000000000	24490000000	92.9783	10.7415	385	527900000000		-4.09509	3553000000	0	'J'	36	5	4	25.6502	23.3778	23.3778	'000001.SZ'	209700000	19.161	'J'	0.1049	25.345	0	0.357143	86.9722	0.1049	10.7415	25							4.09509	0	1	1	0				3.46256e+06
2020	'000001.SZ'	153500000000	116600000000	16960000000	16960000000	5500000000000	27980000000	92.0544	10.1966	758	1491000000000		-3.87376	3490000000	0	'J'	36	6	4	25.7572	23.5541	23.5541	'000001.SZ'	222200000	19.219	'J'	0.297	25.4823	0	0.375	86.9722	0.297	10.1966	36							3.87376	0	1	1	0				4.12554e+06
2021	'000001.SZ'	169400000000	123400000000	18100000000	18100000000	5500000000000	26970000000	91.8512	8.5445	1084	2134000000000		-3.81551	6614000000	0	'J'	36	6	4	25.8554	23.6189	23.6189	'000001.SZ'	240700000	19.2992	'J'	-2.999	25.5387	0	0.333333	86.9722	-2.999	8.5445	36							3.81551	0	1	1	0				4.25147e+06
2022	'000001.SZ'	179900000000	122400000000	18570000000	18570000000	5500000000000	35670000000	91.9647	9.5674	940	2043000000000		-3.87311	3543000000	0	'J'	36	6	4	25.9156	23.6449	23.6449	'000001.SZ'	253800000	19.3522	'J'	-4.529	25.5307	0	0.375	86.9722	-4.529	9.5674	36							3.87311	0	1	1	0				4166761
2010	'000002.SZ'	50710000000	39580000000	1416000000	1416000000	1700000000000	5676000000	67.0017	15.3888	115	1428000000000	0.00079187	-4.30718	261900000	0	'K'	39	6	4	24.6495	21.0709	21.0709	'000002.SZ'	146200000	18.8005	'K'	5.9933	24.4016	0	0.363636	67.0017	5.9933	15.3888	36	0.163473	-1.19916	2.75632	-0.491938	0.684174	1.7494	4.30718	0	1	1	0				2.77481e+06
2011	'000002.SZ'	71780000000	56720000000	1690000000	1690000000	1700000000000	6586000000	74.6861	17.8489	181	1937000000000	0.00119063	-4.37083	261600000	0	'K'	39	6	4	24.9969	21.2482	21.2482	'000002.SZ'	197000000	19.0988	'K'	-6.1624	24.7613	0	0.363636	74.6861	-6.1624	17.8489	36	0.190007	-1.09288	2.90326	-0.476402	0.655086	1.98907	4.37083	0	1	1	0				2.21942e+06
2012	'000002.SZ'	103100000000	83020000000	2178000000	2178000000	1700000000000	9120000000	77.0997	19.8042	252	1917000000000	0.00218782	-4.39837	150700000	0	'K'	39	6	4	25.3591	21.5016	21.5016	'000002.SZ'	263800000	19.3907	'K'	-3.0441	25.1424	0	0.363636	77.0997	-3.0441	19.8042	36	0.20224	-1.00784	3.01889	-0.471472	0.631301	2.17088	4.39837	0	1	1	0				2.56816e+06
2013	'000002.SZ'	135400000000	112200000000	2452000000	2452000000	1700000000000	13640000000	78.3163	21.493	343	3307000000000	0.00077865	-4.31791	2439000000	0	'K'	39	6	4	25.6316	21.62	21.62	'000002.SZ'	335200000	19.6303	'K'	-3.8813	25.4432	0	0.363636	78.3163	-3.8813	21.493	36	0.176984	-0.932102	3.11406	-0.497218	0.608061	2.2928	4.31791	0	1	1	0				3324293
2014	'000002.SZ'	146400000000	125600000000	1831000000	1831000000	1700000000000	16990000000	77.997	21.4872	242	1703000000000	0.00085681	-4.37059	1831000000	0	'K'	39	6	4	25.7095	21.328	21.328	'000002.SZ'	393000000	19.7892	'K'	-5.3993	25.5562	0	0.363636	77.997	-5.3993	21.4872	36	0.188147	-0.93307	3.11519	-0.487853	0.608974	2.30324	4.37059	0	1	1	0				3.83297e+06
2015	'000002.SZ'	195500000000	166000000000	2643000000	2643000000	1700000000000	18430000000	77.2046	19.0784	379	2289000000000	0.00048734	-4.2299	2063000000	0	'K'	39	6	4	25.9991	21.6951	21.6951	'000002.SZ'	474100000	19.9769	'K'	2.6019	25.8352	0	0.363636	77.2046	2.6019	19.0784	36	0.197788	-1.03941	2.97598	-0.473228	0.640137	2.10348	4.2299	0	1	1	0				3.60145e+06
2016	'000002.SZ'	240500000000	206500000000	3840000000	3840000000	1700000000000	21220000000	77.7015	19.2403	234	852400000000	0.00056544	-4.0604	2147000000	0	'K'	39	6	4	26.2059	22.0687	22.0687	'000002.SZ'	525600000	20.08	'K'	-0.2537	26.0534	0	0.363636	77.7015	-0.2537	19.2403	36	0.141129	-1.02869	2.978	-0.521125	0.633826	2.06202	4.0604	0	1	1	0				4.62291e+06
2017	'000002.SZ'	242900000000	198300000000	4930000000	4930000000	1700000000000	27700000000	80.5367	19.6815	161	310500000000	0.00101673	-4.11824	2360000000	0	'K'	39	6	4	26.2159	22.3187	22.3187	'000002.SZ'	495300000	20.0206	'K'	5.429	26.0132	0	0.363636	80.5367	5.429	19.6815	36	0.152822	-1.01007	3.00526	-0.51253	0.629132	2.11179	4.11824	0	1	1	0				4.12624e+06
2018	'000002.SZ'	297700000000	237100000000	5771000000	5771000000	1700000000000	31880000000	83.9813	22.7952	621	1259000000000	0.00113196	-3.97522	5897000000	0	'K'	39	6	4	26.4193	22.4761	22.4761	'000002.SZ'	581000000	20.1803	'K'	-2.0955	26.1915	0	0.363636	83.9813	-2.0955	22.7952	36	0.16765	-0.874349	3.18878	-0.508577	0.590904	2.39676	3.97522	0	1	1	0				3.12577e+06
2019	'000002.SZ'	367900000000	296200000000	6896000000	6896000000	1700000000000	44190000000	84.5856	23.4175	999	1993000000000		-4.06145	6244000000	0	'K'	39	6	4	26.6311	22.6542	22.6542	'000002.SZ'	683400000	20.3426	'K'	-0.3513	26.4143	0	0.363636	84.5856	-0.3513	23.4175	36	0.151167	-0.845982	3.22291	-0.524075	0.5818	2.43465	4.06145	0	1	1	0		0.00061892	9.11279	2.85407e+06
2020	'000002.SZ'	419100000000	352700000000	7851000000	7851000000	1700000000000	56060000000	84.359	22.6117	1288	4086000000000		-3.95079	7208000000	0	'K'	39	7	4	26.7614	22.7839	22.7839	'000002.SZ'	751100000	20.437	'K'	0.3269	26.5889	0	0.4	84.359	0.3269	22.6117	49	0.151574	-0.881376	3.17597	-0.521543	0.592013	2.36507	3.95079	0	1	1	0		0.0006166	9.00101	2.79757e+06
2021	'000002.SZ'	452800000000	406900000000	6378000000	6378000000	1700000000000	56610000000	81.2835	20.1254	1162	3845000000000		-3.99101	9578000000	0	'K'	39	7	4	26.8387	22.5761	22.5761	'000002.SZ'	859600000	20.572	'K'	1.2001	26.7318	0	0.363636	81.2835	1.2001	20.1254	49	0.157691	-0.990896	3.03178	-0.509659	0.623889	2.15512	3.99101	0	1	1	0		0.00035614	8.46291	2.98162e+06
2022	'000002.SZ'	503800000000	455900000000	6763000000	6763000000	1700000000000	53830000000	79.7398	9.7832	962	2822000000000		-4.11868	12830000000	0	'K'	39	7	4	26.9455	22.6348	22.6348	'000002.SZ'	941000000	20.6625	'K'	-1.7348	26.8456	0	0.363636	79.7398	-1.7348	9.7832	49	0.144126	-1.44397	2.42689	-0.492901	0.753548	1.24358	4.11868	0	1	1	0		0.00033135	8.43489	3.246e+06
2010	'000004.SZ'	131300000	106500000	1.62337e+06	1.62337e+06	540000000	-10577524	61.0368	3.9554	0			-4.49291	22917200	1	'I'	37	3	2	18.6932	14.3	14.3	'000004.SZ'	2.48009e+06	14.7238	'I'	17.9472	18.4837	0	0.333333	61.0368	16.0972	3.9554	9	0.0833286	-3.65339	0.320873	-0.283513	0.492074	-3.12396	4.49291	0	1	0	1				206463
2011	'000004.SZ'	74503719	61904749	1.51649e+06	1.51649e+06	540000000	24073834	29.8574	17.069	0			-4.52075	7.3408e+06	0	'I'	37	3	2	18.1264	14.2319	14.2319	'000004.SZ'	1.43379e+06	14.1758	'I'	-5.3442	17.9411	0	0.333333	29.8574	-5.3442	17.069	9	0.0477096	-3.07554	1.08094	-0.349003	0.323694	-2.01991	4.52075	0	1	0	1		0.0313052	9.94365	474121
2012	'000004.SZ'	97363302	85788461	862729	862729	540000000	7.32121e+06	29.4935	4.0436	1	534500000		-4.4575	18348587	0	'I'	37	3	2	18.394	13.6679	13.6679	'000004.SZ'	2191300	14.6	'I'	1.417	18.2674	0	0.375	29.4935	1.417	4.0436	9	0.0241914	-3.64574	0.318271	-0.333286	0.486508	-3.17425	4.4575	0	1	0	1		0.0150394	9.12356	231378
2013	'000004.SZ'	72784567	62492098	1142823	1142823	540000000	8.21048e+06	23.2528	2.6249	0			-4.45944	2.1615e+06	0	'I'	37	4	2	18.103	13.949	13.949	'000004.SZ'	1.51514e+06	14.231	'I'	-3.0628	17.9506	0	0.333333	23.2528	-3.0628	2.6249	16	0.0180606	-3.70762	0.234736	-0.334563	0.503973	-3.30348	4.45944	0	1	0	1		0.0127564	9.09202	351492
2014	'000004.SZ'	80608820	76547782	2.49064e+06	2.49064e+06	540000000	11788062	40.3239	-1.3431	0			-4.51603	11212298	0	'I'	37	4	2	18.2051	14.7281	14.7281	'000004.SZ'	1.3517e+06	14.1169	'I'	-9.0029	18.1534	0	0.333333	40.3239	-9.0029	-1.3431	16	0.0110876	-3.88134	0.00242537	-0.329615	0.553586	-3.65494	4.51603	0	1	0	1		0.00799533	8.98312	299525
2015	'000004.SZ'	120500000	111100000	2.171e+06	2.171e+06	540000000	-5709057	53.4754	4.8519	10	8402000000		-4.55441	4134756	0	'I'	37	3	2	18.6068	14.5907	14.5907	'000004.SZ'	2.09835e+06	14.5567	'I'	3.2779	18.5263	0	0.333333	53.4754	3.2779	4.8519	9	0.00479042	-3.60903	0.362867	-0.351733	0.474834	-3.12306	4.55441	0	1	0	1		0.00721097	9.31361	366404
2016	'000004.SZ'	287700000	262600000	2.00342e+06	2.00342e+06	540000000	27081146	59.0402	1.5416	20	22260000000		-4.63375	2.24494e+06	0	'I'	37	3	2	19.4773	14.5104	14.5104	'000004.SZ'	5.1243e+06	15.4495	'I'	-10.8584	19.386	0	0.333333	59.0402	-10.8584	1.5416	9	0.00264893	-3.75418	0.169544	-0.344526	0.516501	-3.41267	4.63375	0	1	0	1		0.010698	9.92842	579108
2017	'000004.SZ'	138600000	143900000	1.99559e+06	1.99559e+06	540000000	19909153	20.3456	38.8437	31	20560000000		-4.63314	5.8471e+06	0	'I'	37	2	2	18.7471	14.5064	14.5064	'000004.SZ'	2.47169e+06	14.7204	'I'	34.9815	18.7848	0	0.333333	20.3456	16.0972	25.0916	4	0.00300069	-2.72055	1.54293	-0.408265	0.218958	-1.36693	4.63314	0	1	0	1		0.041322	10.8521	1.6071e+06
2018	'000004.SZ'	366900000	402200000	1.32144e+06	1.32144e+06	540000000	11013832	31.5247	6.8476	6	2186000000		-4.59225	17537136	0	'I'	37	3	2	19.7205	14.0942	14.0942	'000004.SZ'	7335274	15.8082	'I'	2.2474	19.8124	0	0.333333	31.5247	2.2474	6.8476	9	0.00101522	-3.52119	0.478753	-0.360322	0.449333	-2.95343	4.59225	0	1	0	1		0.0191708	10.3078	805848
2019	'000004.SZ'	108200000	135100000	8.81121e+06	8.81121e+06	540000000	6.79195e+06	47.7966	-16.9897	2	112800000		-4.55787	4.50889e+06	0	'I'	37	1	2	18.4999	15.9915	15.9915	'000004.SZ'	1.27819e+06	14.061	'I'	0.2783	18.7218	0	0.333333	47.7966	0.2783	-16.9897	1	0.00188301	-4.56751	-0.911224	-0.294781	0.750598	-5.02291	4.55787	0	1	0	1	0	0.0497349	11.3286	1.74699e+06
2020	'000004.SZ'	280500000	222300000	7.80607e+06	7.80607e+06	540000000	-27351852	6.0243	0.4135	0		0	-4.59307	8.77782e+06	0	'I'	37	2	2	19.4522	15.8704	15.8704	'000004.SZ'	3.42582e+06	15.0468	'I'	-14.3726	19.2197	0	0.333333	14.2307	-14.356	0.4135	4	0.00045829	-3.80356	0.103471	-0.343294	0.53059	-3.51279	4.59307	0	1	0	1		0.0006809	8.3075	431262
2021	'000004.SZ'	288900000	790400000	7.924e+06	7.924e+06	540000000	64285216	6.8264	4.5404	6	1102000000	0	-4.62988	1.3563e+06	0	'I'	37	3	2	19.4817	15.8854	15.8854	'000004.SZ'	3.5139e+06	15.0722	'I'	-14.7584	20.488	0	0.375	14.2307	-14.356	4.5404	9	0.00064426	-3.62243	0.344158	-0.354359	0.478458	-3.15418	4.62988	0	1	0	1	0	0.0209749	11.7299	1.06262e+06
2022	'000004.SZ'	166500000	778500000	12897023	12897023	540000000	41107882	14.6164	-42.3464	11	1630000000	0	-4.62478	866730	1	'I'	37	4	2	18.9303	16.3725	16.3725	'000004.SZ'	1.76837e+06	14.3856	'I'	-2.3722	20.4729	0	0.333333	14.6164	-2.3722	-20.5794	16	0.00081123	-4.725	-1.1207	-0.285918	0.795876	-5.33574	4.62478	0	1	0	1		0.0430816	11.9501	935094
2010	'000005.SZ'	137200000	147400000	2.28616e+06	2.28616e+06	2500000000	-11524136	46.7575	-6.7274	2	2632000000	0.193672	-4.51788	7.63204e+06	0	'N'	34	3	4	18.7372	14.6424	14.6424	'000005.SZ'	2.35661e+06	14.6727	'N'	-15.2213	18.8086	0	0.333333	46.7575	-14.356	-6.7274	9	0.00545245	-2.06963	1.29421	-0.4195	-0.379472	-1.57439	4.51788	0	1	1	0				60663.6
2011	'000005.SZ'	63534839	132100000	2.41786e+06	2.41786e+06	2500000000	-63722572	47.796	-0.6426	4	1823000000	0.00195215	-4.5092	9.23666e+06	0	'N'	34	2	4	17.9671	14.6984	14.6984	'000005.SZ'	1.0742e+06	13.8871	'N'	6.4225	18.6991	0	0.333333	47.796	6.4225	-0.6426	4	0.0124817	-1.803	1.64997	-0.430157	-0.455829	-1.03902	4.5092	0	1	1	0				204522
2012	'000005.SZ'	99421228	138200000	2.21109e+06	2.21109e+06	2500000000	35755069	47.6484	1.7097	5	2226000000	0.00183935	-4.51105	18906688	0	'N'	34	2	4	18.4149	14.609	14.609	'000005.SZ'	1723174	14.3597	'N'	-0.2209	18.7445	0	0.333333	47.6484	-0.2209	1.7097	4	0.00523124	-1.69929	1.7862	-0.442626	-0.486097	-0.841818	4.51105	0	1	1	0				126816
2013	'000005.SZ'	52061703	91863497	2.24833e+06	2.24833e+06	2500000000	-15629605	48.3142	3.2818	0		0.00201479	-4.49906	10675145	0	'N'	34	3	4	17.7679	14.6257	14.6257	'000005.SZ'	898162	13.7081	'N'	9.3994	18.3358	0	0.333333	48.3142	9.3994	3.2818	9	0.0041884	-1.63022	1.87774	-0.447774	-0.50604	-0.706298	4.49906	0	1	1	0				260265
2014	'000005.SZ'	52776994	103000000	2.27548e+06	2.27548e+06	2500000000	6.40913e+06	47.4831	-6.4829	0		0.00163712	-4.48796	291100000	0	'N'	34	2	4	17.7816	14.6377	14.6377	'000005.SZ'	907474	13.7184	'N'	-0.2578	18.4499	0	0.333333	47.4831	-0.2578	-6.4829	4	0.00248865	-2.0587	1.30808	-0.422647	-0.382785	-1.55606	4.48796	0	1	1	0				138462
2015	'000005.SZ'	84125971	143600000	3.69437e+06	3.69437e+06	2500000000	-45292884	50.9964	6.6716	1	20513.2		-4.51297	12216674	0	'N'	34	2	4	18.2478	15.1223	15.1223	'000005.SZ'	1.26444e+06	14.0501	'N'	-5.072	18.7824	0	0.333333	50.9964	-5.072	6.6716	4	0.00147684	-1.48126	2.07506	-0.459262	-0.549077	-0.414541	4.51297	0	1	1	0				125361
2016	'000005.SZ'	481900000	481300000	4.27244e+06	4.27244e+06	2500000000	45276139	44.704	-6.0755	1	255000000		-4.4968	15416421	0	'N'	34	3	4	19.9932	15.2677	15.2677	'000005.SZ'	6956100	15.7551	'N'	4.7236	19.992	0	0.333333	44.704	4.7236	-6.0755	9	0.00154458	-2.04076	1.33171	-0.424546	-0.388004	-1.5216	4.4968	0	1	1	0		0.0010963	8.41092	157245
2017	'000005.SZ'	530900000	549300000	9.53145e+06	9.53145e+06	2500000000	117700000	46.3708	8.9385	11	1849000000	0.00321416	-4.51394	19295228	0	'N'	34	3	4	20.0901	16.0701	16.0701	'000005.SZ'	6.13395e+06	15.6293	'N'	-12.0891	20.1241	0	0.333333	46.3708	-12.0891	8.9385	9	0.00489051	-1.38198	2.20771	-0.462566	-0.577464	-0.214309	4.51394	0	1	1	0		0.00665211	10.2111	779714
2018	'000005.SZ'	486200000	518000000	10225515	10225515	2500000000	-35995897	51.7747	1.1753	2	26411836	0.00315611	-4.5165	16790946	0	'N'	34	3	4	20.0021	16.1404	16.1404	'000005.SZ'	5.5085e+06	15.5218	'N'	-12.6537	20.0654	0	0.333333	51.7747	-12.6537	1.1753	9	0.00285612	-1.7226	1.75472	-0.443162	-0.479524	-0.89056	4.5165	0	1	1	0		0.00517095	9.96924	753081
2019	'000005.SZ'	552600000	618000000	10672077	10672077	2500000000	42589747	49.404	10.5847	2	3.69811e+06	0.00090189	-4.50147	7.60636e+06	0	'N'	34	2	4	20.1302	16.1831	16.1831	'000005.SZ'	6.18729e+06	15.638	'N'	-1.2426	20.242	0	0.357143	49.404	-1.2426	10.5847	4	0.00299008	-1.30961	2.30346	-0.468634	-0.598407	-0.0731943	4.50147	0	1	1	0	16280.2	0.00516688	9.98268	652592
2020	'000005.SZ'	398900000	1108000000	13463749	13463749	2500000000	195600000	42.5337	11.1282	4	413300000	0.00342747	-4.50818	44532104	0	'N'	34	3	4	19.8043	16.4155	16.4155	'000005.SZ'	4.18752e+06	15.2476	'N'	-4.3093	20.826	0	0.384615	42.5337	-4.3093	11.1282	9	0.00323526	-1.28577	2.33518	-0.469907	-0.605256	-0.0257495	4.50818	0	1	1	0	15193	0.00735897	10.3985	812660
2021	'000005.SZ'	383500000	500000000	10415413	10415413	2500000000	103400000	46.0089	-26.7716	0		0	-4.49826	43865321	1	'N'	34	3	4	19.7649	16.1588	16.1588	'000005.SZ'	4.32338e+06	15.2795	'N'	-6.41	20.0301	0	0.333333	46.0089	-6.41	-20.5794	9	0.00264273	-2.67744	0.486052	-0.384189	-0.204655	-2.78023	4.49826	0	1	1	0	13567.2	0.00964982	10.5419	634215
2022	'000005.SZ'	283700000	455700000	10703327	10703327	2500000000	-167500000	40.3818	10.6371	0		0	-4.49232	20208444	1	'N'	34	2	4	19.4636	16.1861	16.1861	'000005.SZ'	3.17436e+06	14.9706	'N'	7.1621	19.9374	0	0.357143	40.3818	7.1621	10.6371	4	0.00185516	-1.30724	2.30636	-0.469727	-0.599155	-0.0697554	4.49232	0	1	1	0	11826.5	0.0100993	10.7007	681237
2010	'000006.SZ'	2339000000	1732000000	35160212	35160212	26000000000	89303305	69.8577	17.5935	19	79020000000		-4.51764	9080448	0	'K'	34	5	4	21.5729	17.3754	17.3754	'000006.SZ'	18807492	16.7498	'K'	5.3333	21.2726	1	0.333333	69.8577	5.3333	17.5935	25	0.00598198	-0.617332	2.30442	-0.43474	-0.135954	1.1164	4.51764	1	0	1	0				7.39694e+06
2011	'000006.SZ'	2589000000	2036000000	43263359	43263359	26000000000	292300000	70.1421	21.0921	6	4096000000		-4.51796	2.42518e+06	0	'K'	34	5	4	21.6746	17.5828	17.5828	'000006.SZ'	19657428	16.794	'K'	-2.7037	21.4342	1	0.333333	70.1421	-2.7037	21.0921	25	0.00611068	-0.46378	2.50846	-0.444145	-0.180152	1.42038	4.51796	1	0	1	0				8.47368e+06
2012	'000006.SZ'	3076000000	2240000000	44424193	44424193	26000000000	642100000	65.2855	16.5086	19	9632000000		-4.51501	1.43538e+06	0	'K'	34	6	4	21.847	17.6093	17.6093	'000006.SZ'	23183414	16.9589	'K'	15.8377	21.5299	1	0.333333	65.2855	15.8377	16.5086	36	0.00609509	-0.664957	2.24117	-0.431695	-0.122237	1.02228	4.51501	1	0	1	0				9.14938e+06
2013	'000006.SZ'	4611000000	3696000000	49990235	49990235	26000000000	505800000	62.0165	19.7354	32	24460000000	8.36e-05	-4.51643	2424115	0	'K'	34	6	4	22.2517	17.7273	17.7273	'000006.SZ'	33628501	17.3309	'K'	14.7037	22.0305	1	0.333333	62.0165	14.7037	19.7354	36	0.00623523	-0.523336	2.42936	-0.440351	-0.162999	1.30267	4.51643	1	0	1	0				10607742
2014	'000006.SZ'	2329000000	1973000000	28820421	28820421	26000000000	642100000	57.9972	18.4428	55	55770000000	0.00376145	-4.51562	6.89519e+06	0	'K'	34	6	4	21.5686	17.1766	17.1766	'000006.SZ'	19789671	16.8007	'K'	-8.9677	21.403	1	0.333333	57.9972	-8.9677	18.4428	36	0.0034859	-0.579895	2.35362	-0.43914	-0.146873	1.18771	4.51562	1	0	1	0				15577213
2015	'000006.SZ'	3654000000	3059000000	21956327	21956327	26000000000	575700000	64.142	12.3497	44	12610000000	0.00810928	-4.50293	3706276	0	'K'	34	6	4	22.0192	16.9046	16.9046	'000006.SZ'	33490265	17.3268	'K'	-13.5361	21.8413	1	0.333333	64.142	-13.5361	12.3497	36	0.00368897	-0.847345	1.99832	-0.422402	-0.0698679	0.658709	4.50293	1	0	1	0				7.07821e+06
2016	'000006.SZ'	3359000000	2911000000	23928168	23928168	26000000000	561700000	64.6151	9.7743	59	41070000000	0.00778728	-4.46768	761161	0	'K'	34	5	4	21.9349	16.9906	16.9906	'000006.SZ'	30056139	17.2186	'K'	-13.4465	21.7916	1	0.375	64.6151	-13.4465	9.7743	25	0.00224059	-0.960292	1.84795	-0.416613	-0.0374351	0.433608	4.46768	1	0	1	0				10381561
2017	'000006.SZ'	2959000000	2434000000	52941478	52941478	26000000000	271000000	61.0499	16.5687	55	23330000000	0.00842423	-4.48435	1.79226e+06	0	'K'	34	6	4	21.8083	17.7847	17.7847	'000006.SZ'	21243314	16.8716	'K'	13.9202	21.613	1	0.375	61.0499	13.9202	16.5687	36	0.00226541	-0.662074	2.24417	-0.435066	-0.123285	1.02375	4.48435	1	0	1	0				9.07791e+06
2018	'000006.SZ'	2512000000	1944000000	60435486	60435486	26000000000	1038000000	56.5648	15.2396	128	56320000000	0.00540594	-4.48112	17900519	0	'K'	34	6	4	21.6443	17.9171	17.9171	'000006.SZ'	17379773	16.6708	'K'	1.7116	21.3879	1	0.428571	56.5648	1.7116	15.2396	36	0.00126803	-0.720347	2.16653	-0.432288	-0.106566	0.907333	4.48112	1	0	1	0				7.99851e+06
2019	'000006.SZ'	3731000000	2720000000	53582910	53582910	26000000000	1012000000	52.8236	14.8612	64	8914000000	0.00818349	-4.51452	11899229	0	'K'	34	6	4	22.04	17.7967	17.7967	'000006.SZ'	26694579	17.1	'K'	-5.4614	21.7238	1	0.428571	52.8236	-5.4614	14.8612	36	0.00121676	-0.736953	2.14446	-0.431302	-0.101788	0.874417	4.51452	1	0	1	0				6.66272e+06
2020	'000006.SZ'	2935000000	2255000000	51526689	51526689	26000000000	839400000	54.4612	12.3892	84	13950000000	0.00991879	-4.51364	5.26313e+06	0	'K'	34	6	4	21.7999	17.7576	17.7576	'000006.SZ'	21224882	16.8707	'K'	4.0011	21.5365	1	0.428571	54.4612	4.0011	12.3892	36	0.00141455	-0.845466	2.00033	-0.424415	-0.0705382	0.659911	4.51364	1	0	1	0				9.69177e+06
2021	'000006.SZ'	3089000000	2529000000	45987794	45987794	26000000000	909200000	49.2185	12.2644	14	1642000000	0.00454022	-4.5123	4.90372e+06	0	'K'	34	6	4	21.851	17.6439	17.6439	'000006.SZ'	23053871	16.9533	'K'	-10.5021	21.6511	1	0.333333	49.2185	-10.5021	12.2644	36	0.00073611	-0.8509	1.99296	-0.424644	-0.0690124	0.648406	4.5123	1	0	1	0				7.39228e+06
2022	'000006.SZ'	3700000000	3044000000	37274471	37274471	26000000000	963300000	65.322	7.2177	15	2054000000	0.00362731	-4.5172	16969661	0	'K'	34	6	4	22.0315	17.4338	17.4338	'000006.SZ'	29274556	17.1922	'K'	-27.0951	21.8366	1	0.375	65.322	-14.356	7.2177	36	0.00128054	-1.07244	1.69873	-0.410466	-0.00520306	0.210619	4.5172	1	0	1	0				7.66395e+06
2010	'000007.SZ'	143300000	153500000	1.95096e+06	1.95096e+06	350000000	18955599	114.99		0		0.0934042	-4.67375	406073	1	'K'	40	4	3	18.7804	14.4838	14.4838	'000007.SZ'	2.57135e+06	14.7599	'K'	1.7067	18.8494	0	0.333333	86.9722	1.7067		16	0.00037145						4.67375	0	0	0	0				166848
2011	'000007.SZ'	165300000	155700000	2.20375e+06	2.20375e+06	350000000	-30029899	109.853		0			-4.69566	723368	1	'K'	40	4	3	18.9235	14.6057	14.6057	'000007.SZ'	2.86832e+06	14.8692	'K'	18.0419	18.8636	0	0.333333	86.9722	16.0972		16	0.00031009						4.69566	0	0	0	0				190802
2012	'000007.SZ'	312700000	303300000	2.35159e+06	2.35159e+06	350000000	21449065	19.342	4.8244	1	44697295	0.00091398	-4.69147	1869274	0	'K'	40	4	3	19.5606	14.6706	14.6706	'000007.SZ'	5.32724e+06	15.4883	'K'	-32.3454	19.5301	0	0.333333	19.342	-14.356	4.8244	16	0.0003501	-2.94947	1.59977	-0.572468	0.768687	-1.15348	4.69147	0	1	0	1				244947
2013	'000007.SZ'	214300000	198600000	2.37529e+06	2.37529e+06	350000000	17050817	62.4158	2.3488	3	497500000	0.00081959	-4.74904	832044	0	'K'	40	3	3	19.1831	14.6806	14.6806	'000007.SZ'	3.64196e+06	15.108	'K'	27.6062	19.1067	0	0.333333	62.4158	16.0972	2.3488	9	0.00044906	-3.05813	1.45542	-0.565654	0.799975	-1.36839	4.74904	0	1	0	1				410321
2014	'000007.SZ'	198100000	226800000	2.98104e+06	2.98104e+06	350000000	30610890	46.2754	7.3504	0		0.00028899	-4.74734	1.01849e+06	0	'K'	40	4	3	19.1043	14.9078	14.9078	'000007.SZ'	3.16017e+06	14.9661	'K'	-58.6967	19.2398	0	0.375	46.2754	-14.356	7.3504	16	0.00018551	-2.83859	1.74706	-0.579474	0.736757	-0.934248	4.74734	0	1	0	1				318025
2015	'000007.SZ'	98961464	106400000	945585	945585	350000000	-24998067	47.4294	-8.6036	2	5176000000		-4.74939	45829	0	'K'	40	3	3	18.4102	13.7596	13.7596	'000007.SZ'	2.17129e+06	14.5908	'K'	28.8657	18.4828	0	0.428571	47.4294	16.0972	-8.6036	9	0.00020001	-3.53884	0.816688	-0.536082	0.938347	-2.31989	4.74939	0	1	0	1				326894
2016	'000007.SZ'	38860399	70072949	1.77212e+06	1.77212e+06	350000000	-39640260	22.3847	3.8658	1	7.47597e+06		-4.75788	792581	0	'K'	40	2	3	17.4755	14.3877	14.3877	'000007.SZ'	716203	13.4817	'K'	23.2822	18.065	0	0.375	22.3847	16.0972	3.8658	4	7.214e-05	-2.99153	1.54383	-0.570094	0.780778	-1.23701	4.75788	0	1	0	1				817863
2017	'000007.SZ'	39644012	53249901	1.03511e+06	1.03511e+06	350000000	53576957	14.9962	21.0954	0			-4.75738	1.77958e+06	0	'K'	40	2	3	17.4955	13.85	13.85	'000007.SZ'	848251	13.6509	'K'	18.974	17.7905	0	0.333333	14.9962	16.0972	21.0954	4	2.322e-05	-2.23528	2.54858	-0.616983	0.563067	0.259387	4.75738	0	1	0	1		0.0122616	10.6137	250712
2018	'000007.SZ'	42443842	77681005	985766	985766	350000000	54272988	11.8029	4.3448	4	64827181		-4.7576	910660	0	'K'	40	4	3	17.5637	13.8012	13.8012	'000007.SZ'	920554	13.7327	'K'	-10.7372	18.1681	0	0.333333	14.2307	-10.7372	4.3448	16	2.328e-05	-2.9705	1.57176	-0.571437	0.774722	-1.19545	4.7576	0	1	0	1		0.00742104	10.3799	388667
2019	'000007.SZ'	42020842	47590168	1.08435e+06	1.08435e+06	350000000	-6.72378e+06	49.6443	-67.9362	0			-4.74061	440967	0	'K'	40	3	3	17.5537	13.8965	13.8965	'000007.SZ'	887583	13.6963	'K'	2.1858	17.6781	0	0.333333	49.6443	2.1858	-20.5794	9	1.568e-05	-4.06447	0.118286	-0.503674	1.08965	-3.3602	4.74061	0	1	0	1				505284
2020	'000007.SZ'	45146397	110100000	923892	923892	350000000	-196800000	60.1261	11.1421	1	106531		-4.74843	1.30519e+06	0	'K'	40	3	3	17.6254	13.7364	13.7364	'000007.SZ'	996948	13.8125	'K'	44.6174	18.5164	0	0.4	60.1261	16.0972	11.1421	9	1.57e-05	-2.67215	1.96815	-0.589926	0.688833	-0.605094	4.74843	0	1	0	1				500248
2021	'000007.SZ'	178300000	124600000	1.80215e+06	1.80215e+06	350000000	-14048005	81.3932	-89.776	2	36109994		-4.73177	12873149	1	'K'	40	3	3	18.9993	14.4045	14.4045	'000007.SZ'	3.27172e+06	15.0008	'K'	-1.1115	18.6403	0	0.4	81.3932	-1.1115	-20.5794	9	1.487e-05	-4.06447	0.118286	-0.503675	1.08965	-3.3602	4.73177	0	1	0	1	0			594032
2022	'000007.SZ'	220800000	212200000	1.53274e+06	1.53274e+06	350000000	-80493096	73.6008	48.2194	0			-4.72193	6.16058e+06	0	'K'	40	2	3	19.2129	14.2426	14.2426	'000007.SZ'	4.23738e+06	15.2595	'K'	16.5172	19.1732	0	0.4	73.6008	16.0972	25.0916	4	5.815e-05	-2.05988	2.78163	-0.627819	0.512575	0.606503	4.72193	0	1	0	1				2174999
2010	'000008.SZ'	10436780	9.35735e+06			11000000000	344829	7.6589	0.4284	0			-4.38439	327000	1	'C'	34	4	4	16.1608			'000008.SZ'			'C'	4.0251	16.0517	1	0.5	14.2307	4.0251	0.4284	16	2.565e-05	-0.344123	0.214243	-0.258535	1.54926	1.16085	4.38439	0	0	0	0				458749
2011	'000008.SZ'	13980842	14430772			11000000000	487667	4.5319	1.2035	0			-4.38049	91336.2	1	'C'	34	4	4	16.4532			'000008.SZ'			'C'	2.4733	16.4849	1	0.5	14.2307	2.4733	1.2035	16	1.521e-05	-0.310102	0.259443	-0.260651	1.53947	1.22816	4.38049	0	0	0	0				434866
2012	'000008.SZ'	331500000	282500000	7.9931e+06	7.9931e+06	11000000000	360907	4.3705	-0.7277	0			-4.28476	7.95773e+06	1	'C'	34	3	4	19.6191	15.8941	15.8941	'000008.SZ'	4.02149e+06	15.2072	'C'	-4.5277	19.4591	1	0.5	14.2307	-4.5277	-0.7277	9	1.676e-05	-0.394866	0.146823	-0.255399	1.56387	1.06043	4.28476	1	0	1	0				607863
2013	'000008.SZ'	304400000	275300000	7.98017e+06	7.98017e+06	11000000000	-12961	11.8931	12.7314	0			-4.45868	10930116	0	'C'	34	2	4	19.534	15.8925	15.8925	'000008.SZ'	3.69519e+06	15.1225	'C'	3.335	19.4332	1	0.5	14.2307	3.335	12.7314	4	0.00040347	0.195854	0.931752	-0.29167	1.39383	2.22977	4.45868	1	0	1	0				196724
2014	'000008.SZ'	307200000	290800000	8.95651e+06	8.95651e+06	11000000000	56067735	10.0605	4.1213	0			-4.49941	2.85164e+06	0	'C'	34	3	4	19.5429	16.0079	16.0079	'000008.SZ'	3.61081e+06	15.0994	'C'	21.4592	19.4881	1	0.428571	14.2307	16.0972	4.1213	9	0.00039459	-0.182058	0.429646	-0.268267	1.50263	1.48195	4.49941	1	0	1	0				187699
2015	'000008.SZ'	1295000000	1116000000	49424067	49424067	11000000000	15507293	11.2276	1.3688	9	21130000000	0.00021495	-4.51546	92488170	0	'C'	34	3	4	20.9818	17.7159	17.7159	'000008.SZ'	9.47533e+06	16.0642	'C'	8.6676	20.8326	1	0.428571	14.2307	8.6676	1.3688	9	0.0003387	-0.302867	0.269125	-0.260829	1.5374	1.24283	4.51546	1	0	1	0				236475
2016	'000008.SZ'	1876000000	1469000000	76558683	76558683	11000000000	100700000	18.9809	10.6726	21	104200000000	0.00031173	-4.39605	60289322	0	'C'	34	3	4	21.3524	18.1536	18.1536	'000008.SZ'	12155626	16.3133	'C'	-8.446	21.1078	1	0.428571	18.9809	-8.446	10.6726	9	0.00109138	0.105446	0.811781	-0.285496	1.4199	2.05163	4.39605	1	0	1	0		0.0261307	10.4868	494870
2017	'000008.SZ'	2331000000	1884000000	106300000	106300000	11000000000	306400000	24.6583	11.5699	57	19940000000	0.00299121	-4.40747	57181745	0	'C'	34	4	4	21.5695	18.4817	18.4817	'000008.SZ'	13788339	16.4393	'C'	-7.3634	21.3569	1	0.428571	24.6583	-7.3634	11.5699	16	0.00162899	0.144796	0.864178	-0.287486	1.4086	2.13009	4.40747	1	0	1	0		0.0166939	11.1826	985815
2018	'000008.SZ'	2565000000	2254000000	142400000	142400000	11000000000	445900000	32.6949	13.2206	84	22970000000	0.00049979	-4.41556	117600000	0	'C'	34	4	4	21.6652	18.7744	18.7744	'000008.SZ'	13988325	16.4537	'C'	-8.3645	21.536	1	0.428571	32.6949	-8.3645	13.2206	16	0.00148533	0.217257	0.960421	-0.292094	1.38773	2.27332	4.41556	1	0	1	0		0.0192484	11.3509	964391
2019	'000008.SZ'	3220000000	2851000000	191200000	191200000	11000000000	887200000	29.251	4.5088	62	20280000000		-4.49488	174700000	0	'C'	34	4	4	21.8927	19.0688	19.0688	'000008.SZ'	16184068	16.5995	'C'	-15.9061	21.7711	1	0.333333	29.251	-14.356	4.5088	16	0.00152166	-0.165122	0.452391	-0.268376	1.49781	1.51671	4.49488	1	0	1	0	12500.6	0.023218	11.4335	974877
2020	'000008.SZ'	1918000000	2858000000	113600000	113600000	11000000000	367500000	37.0962	5.8816	59	16130000000	0	-4.49979	217500000	0	'C'	34	4	4	21.3743	18.5484	18.5484	'000008.SZ'	11134821	16.2256	'C'	-2.5025	21.7733	1	0.333333	37.0962	-2.5025	5.8816	16	0.00153596	-0.104868	0.532449	-0.272097	1.48047	1.63595	4.49979	1	0	1	0	19938.1	0.0224293	11.5443	1.23e+06
2021	'000008.SZ'	2215000000	3693000000	89920636	89920636	11000000000	65175526	48.0167	-12.7755	51	8733000000	0	-4.51427	389200000	0	'C'	34	4	4	21.5184	18.3144	18.3144	'000008.SZ'	13724140	16.4347	'C'	1.6406	22.0297	1	0.333333	48.0167	1.6406	-12.7755	16	0.00192292	-0.923788	-0.555503	-0.221044	1.71624	0.0159071	4.51427	1	0	1	0	21745.2	0.0203874	11.6014	800969
2022	'000008.SZ'	1773000000	2796000000	115700000	115700000	11000000000	-753100000	56.8954	-23.7398	9	777600000	0	-4.50967	193700000	0	'C'	34	3	4	21.2959	18.5662	18.5662	'000008.SZ'	10244776	16.1423	'C'	8.891	21.7514	1	0.333333	56.8954	8.891	-20.5794	9	0.00133893	-1.26628	-1.01067	-0.200314	1.81481	-0.662457	4.50967	1	0	1	0	20670.4	0.0205095	11.6382	988752
2010	'000009.SZ'	3217000000	2944000000	31794203	31794203	51000000000	371800000	60.2092	13.5694	58	342400000000	0.00029637	-4.44898	210300000	0	'S'	33	5	4	21.8916	17.2748	17.2748	'000009.SZ'	26601264	17.0965	'S'	9.3645	21.8031	0	0.375	60.2092	9.3645	13.5694	25	0.0367352	-1.59888	2.91416	-0.476725	-1.52405	-0.685491	4.44898	0	1	1	0				635080
2011	'000009.SZ'	4065000000	3747000000	21256646	21256646	51000000000	435700000	62.953	14.4478	75	483700000000	0.00137453	-4.41137	465600000	0	'S'	33	4	4	22.1257	16.8722	16.8722	'000009.SZ'	37592854	17.4423	'S'	-13.6929	22.0443	0	0.333333	62.953	-13.6929	14.4478	16	0.0237225	-1.55949	2.96368	-0.490013	-1.53613	-0.621951	4.41137	0	1	1	0		0.00084892	7.345	585294
2012	'000009.SZ'	4025000000	4068000000	20500098	20500098	51000000000	438700000	65.0402	10.4952	50	205700000000	0.00033575	-4.44949	639400000	0	'S'	33	3	4	22.1157	16.8359	16.8359	'000009.SZ'	37593082	17.4423	'S'	-10.0569	22.1265	0	0.333333	65.0402	-10.0569	10.4952	9	0.0279525	-1.73325	2.73374	-0.475722	-1.48587	-0.961101	4.44949	0	1	1	0		0.00224686	8.44423	713578
2013	'000009.SZ'	4155000000	4237000000	43119641	43119641	51000000000	218100000	64.3669	5.6917	55	62560000000	0.00031848	-4.4625	641200000	0	'S'	33	3	4	22.1476	17.5795	17.5795	'000009.SZ'	31573530	17.2678	'S'	-0.7791	22.167	0	0.375	64.3669	-0.7791	5.6917	9	0.0316103	-1.94432	2.4541	-0.459598	-1.4249	-1.37471	4.4625	0	1	1	0		0.00393486	9.12544	713327
2014	'000009.SZ'	4311000000	4252000000	39227774	39227774	51000000000	575900000	62.8798	9.4462	70	67230000000	0.0101409	-4.4497	643500000	0	'S'	33	4	4	22.1845	17.4849	17.4849	'000009.SZ'	33634049	17.331	'S'	-6.7	22.1707	0	0.375	62.8798	-6.7	9.4462	16	0.0309029	-1.77948	2.67295	-0.470399	-1.47239	-1.04932	4.4497	0	1	1	0		0.00509898	9.15194	564695
2015	'000009.SZ'	4865000000	4768000000	87954132	87954132	51000000000	385500000	62.8934	9.3629	78	103600000000	0.00845626	-4.40439	855600000	0	'S'	33	4	4	22.3054	18.2923	18.2923	'000009.SZ'	30333994	17.2278	'S'	0.5975	22.2852	0	0.428571	62.8934	0.5975	9.3629	16	0.0360461	-1.78347	2.66877	-0.465865	-1.47095	-1.05151	4.40439	0	1	1	0		0.00800057	9.6677	578178
2016	'000009.SZ'	6412000000	6379000000	87645442	87645442	51000000000	918200000	63.8202	19.4651	86	66880000000	0.0101732	-4.35497	945100000	0	'S'	33	5	4	22.5814	18.2888	18.2888	'000009.SZ'	40014350	17.5047	'S'	-5.4808	22.5763	0	0.428571	63.8202	-5.4808	19.4651	25	0.048346	-1.34085	3.2595	-0.48303	-1.59767	-0.162055	4.35497	0	1	1	0		0.00887143	9.88289	593191
2017	'000009.SZ'	7024000000	7145000000	79203881	79203881	51000000000	454500000	62.3791	5.2409	82	32750000000	0.00644929	-4.38866	905300000	0	'S'	33	5	4	22.6725	18.1875	18.1875	'000009.SZ'	45081917	17.624	'S'	-0.1961	22.6897	0	0.333333	62.3791	-0.1961	5.2409	25	0.0771861	-1.96702	2.43378	-0.420198	-1.41577	-1.36921	4.38866	0	1	1	0		0.0102684	10.126	721475
2018	'000009.SZ'	11720000000	10750000000	108200000	108200000	51000000000	423600000	63.3121	2.8125	80	18450000000		-4.42767	1171000000	0	'S'	33	5	4	23.1842	18.4998	18.4998	'000009.SZ'	68954466	18.049	'S'	-1.7923	23.0981	0	0.333333	63.3121	-1.7923	2.8125	25	0.0622978	-2.07265	2.29021	-0.426066	-1.38621	-1.59471	4.42767	0	1	1	0		0.0101412	10.1315	641768
2019	'000009.SZ'	11950000000	11410000000	139300000	139300000	51000000000	212100000	64.9896	4.1632	64	17200000000	0.00075739	-4.46428	680900000	0	'S'	33	4	4	23.2039	18.7522	18.7522	'000009.SZ'	65569042	17.9986	'S'	7.8921	23.1579	0	0.333333	64.9896	7.8921	4.1632	16	0.0885001	-2.01504	2.37241	-0.407792	-1.4013	-1.45172	4.46428	0	1	1	0		0.0126028	10.2263	860172
2020	'000009.SZ'	10590000000	10510000000	191200000	191200000	51000000000	979900000	64.5559	5.5737	85	42580000000		-4.42513	1033000000	0	'S'	33	5	4	23.0835	19.0686	19.0686	'000009.SZ'	53246305	17.7904	'S'	3.6362	23.0761	0	0.375	64.5559	3.6362	5.5737	25	0.0984971	-1.95377	2.45598	-0.403253	-1.41837	-1.31942	4.42513	0	1	1	0		0.0135404	10.3384	902540
2021	'000009.SZ'	17550000000	16450000000	328900000	328900000	51000000000	956400000	58.4217	10.6249	89	32950000000		-4.4048	2011000000	0	'S'	33	4	4	23.5885	19.6111	19.6111	'000009.SZ'	75891230	18.1448	'S'	-0.9041	23.5236	0	0.333333	58.4217	-0.9041	10.6249	16	0.0797895	-1.73087	2.74809	-0.432657	-1.4836	-0.89904	4.4048	0	1	1	0		0.0137804	10.4011	793844
2022	'000009.SZ'	32000000000	30490000000	375000000	375000000	51000000000	1767000000	57.7624	13.88	285	379500000000		-4.31365	3689000000	0	'S'	33	5	4	24.189	19.7423	19.7423	'000009.SZ'	133400000	18.7088	'S'	-5.8472	24.1407	0	0.375	57.7624	-5.8472	13.88	25	0.128343	-1.5911	2.94427	-0.40084	-1.52108	-0.568746	4.31365	0	1	1	0		0.0218995	10.9444	1.22451e+06
2010	'000010.SZ'	151900000	146500000	8.56245e+06	8.56245e+06	3500000000	15023004	63.8654	17.1804	0			-4.46536	4.13327e+06	1	'E'	34	2	3	18.8385	15.9629	15.9629	'000010.SZ'	1.80759e+06	14.4075	'E'	-9.4808	18.8027	0	0.363636	63.8654	-9.4808	17.1804	4	0.00014196	-1.06745	0.832181	-0.27122	0.777622	0.271131	4.46536	0	1	0	1				6.99298e+06
2011	'000010.SZ'	184100000	176400000	6.54113e+06	6.54113e+06	3500000000	-568032	59.742	-2.2275	0			-4.48343	9.51303e+06	1	'E'	34	2	3	19.0308	15.6936	15.6936	'000010.SZ'	2360758	14.6745	'E'	2.5501	18.9881	0	0.3	59.742	2.5501	-2.2275	4	8.977e-05	-1.9193	-0.299613	-0.218494	1.02285	-1.41455	4.48343	0	1	0	1		0.0071593	11.1892	7.2318e+06
2012	'000010.SZ'	188200000	185500000	7.3617e+06	7.3617e+06	3500000000	5.26442e+06	60.644	10.1609	0		0.00037599	-4.48343	2990667	1	'E'	34	2	3	19.0528	15.8118	15.8118	'000010.SZ'	2.33558e+06	14.6638	'E'	0.0167	19.0388	0	0.363636	60.644	0.0167	10.1609	4	9.132e-05	-1.37555	0.422827	-0.252177	0.866314	-0.338583	4.48343	0	1	0	1				414546
2013	'000010.SZ'	362400000	350600000	11176209	11176209	3500000000	-3.19298e+06	60.2239	1.3371	0		0.00020327	-4.49975	6.39806e+06	0	'E'	34	2	3	19.7082	16.2293	16.2293	'000010.SZ'	4.00579e+06	15.2033	'E'	-0.0809	19.6751	0	0.363636	60.2239	-0.0809	1.3371	4	7.562e-05	-1.76284	-0.0917421	-0.228198	0.977808	-1.10497	4.49975	0	1	0	1		0.0264105	9.62098	448020
2014	'000010.SZ'	230300000	279400000	11615459	11615459	3500000000	17086647	35.8152	0.9283	0			-4.51692	14721269	0	'E'	34	2	3	19.2549	16.2678	16.2678	'000010.SZ'	2518631	14.7392	'E'	-2.2041	19.448	0	0.363636	35.8152	-2.2041	0.9283	4	0.00013046	-1.78079	-0.115574	-0.22704	0.982977	-1.14042	4.51692	0	1	0	1		0.00423842	8.89687	608028
2015	'000010.SZ'	957400000	939400000	15015254	15015254	3500000000	-14053566	31.4128	-12.7799	0		0.0067985	-4.51638	5.14797e+06	0	'E'	34	3	3	20.6797	16.5246	16.5246	'000010.SZ'	9750028	16.0928	'E'	-6.5403	20.6608	0	0.4	31.4128	-6.5403	-12.7799	9	6.394e-05	-2.38246	-0.914987	-0.189823	1.15618	-2.33109	4.51638	0	1	0	1				762582
2016	'000010.SZ'	1054000000	1128000000	13939022	13939022	3500000000	-59170940	57.9577	1.5482	4	23620000000	0.00639947	-4.50918	74294541	0	'E'	34	2	3	20.7754	16.4502	16.4502	'000010.SZ'	10953036	16.2091	'E'	-22.6594	20.8441	0	0.4	57.9577	-14.356	1.5482	4	5.61e-05	-1.75357	-0.0794341	-0.228788	0.975139	-1.08666	4.50918	0	1	0	1				1.9302e+06
2017	'000010.SZ'	757900000	1873000000	10095864	10095864	3500000000	39184713	54.4721	1.8268	9	19760000000	0.00103957	-4.51658	2.41497e+06	0	'E'	34	2	3	20.446	16.1276	16.1276	'000010.SZ'	8.61743e+06	15.9693	'E'	-9.2831	21.351	0	0.363636	54.4721	-9.2831	1.8268	4	0.00018226	-1.74135	-0.0631709	-0.22944	0.971628	-1.06234	4.51658	0	1	0	1				2.05366e+06
2018	'000010.SZ'	345400000	1078000000	20390725	20390725	3500000000	29693069	62.0116	-62.4865	5	196700000	0.00428134	-4.51671	3555525	0	'E'	34	1	3	19.6602	16.8306	16.8306	'000010.SZ'	3.23122e+06	14.9884	'E'	15.0424	20.7983	0	0.363636	62.0116	15.0424	-20.5794	1	0.00034508	-2.72481	-1.36978	-0.168381	1.25476	-3.00822	4.51671	0	1	0	1				1.54987e+06
2019	'000010.SZ'	1893000000	1730000000	11620562	11620562	3500000000	-1251000000	81.9505	-92.9688	1	1.63792e+06	0.00011613	-4.49814	6.13729e+06	1	'E'	34	2	3	21.3615	16.2683	16.2683	'000010.SZ'	20700708	16.8457	'E'	29.6494	21.2716	0	0.4	81.9505	16.0972	-20.5794	4	0.00015304	-2.7248	-1.36981	-0.168542	1.25474	-3.00841	4.49814	0	1	0	1	0	0.00062803	8.23535	633780
2020	'000010.SZ'	1409000000	1356000000	10039834	10039834	3500000000	-426600000	82.4373	10.742	0			-4.50052	1.01931e+06	0	'E'	34	1	3	21.0658	16.1221	16.1221	'000010.SZ'	16040385	16.5906	'E'	4.0445	21.0276	0	0.363636	82.4373	4.0445	10.742	1	0.00017187	-1.35005	0.456724	-0.253689	0.858978	-0.288034	4.50052	0	1	0	1	0	0.00039383	8.51435	5.58428e+06
2021	'000010.SZ'	1757000000	1692000000	32143393	32143393	3500000000	71168676	76.9527	8.4993	0			-4.50733	306040	0	'E'	34	1	3	21.2868	17.2857	17.2857	'000010.SZ'	14484824	16.4886	'E'	-7.1956	21.2494	0	0.363636	76.9527	-7.1956	8.4993	1	9.938e-05	-1.44848	0.32593	-0.247652	0.88731	-0.48289	4.50733	0	1	0	1		0		5.0667e+06
2022	'000010.SZ'	613100000	1312000000	30677636	30677636	3500000000	60221175	81.2883	4.6512	3	346900000		-4.50572	1.10985e+06	0	'E'	34	1	3	20.234	17.239	17.239	'000010.SZ'	5.12023e+06	15.4487	'E'	-5.8784	20.9946	0	0.363636	81.2883	-5.8784	4.6512	1	9.366e-05	-1.61738	0.101525	-0.237194	0.935933	-0.817115	4.50572	0	1	0	1				6.0583e+06
2010	'000011.SZ'	993200000	801600000	53817405	53817405	16000000000	182900000	76.6335	15.7353	0			-4.75729	19488536	0	'K'	40	4	4	20.7164	17.8011	17.8011	'000011.SZ'	7.09674e+06	15.7751	'K'	18.9862	20.5021	1	0.333333	76.6335	16.0972	15.7353	16	0.00434754	-1.26879	2.86766	-0.665183	0.823902	1.75759	4.75729	1	0	1	0				315553
2011	'000011.SZ'	1409000000	1068000000	45013123	45013123	16000000000	71907696	69.9635	22.7918	0			-4.75386	12411815	0	'K'	40	3	4	21.0658	17.6225	17.6225	'000011.SZ'	10576593	16.1742	'K'	1.9971	20.7889	1	0.375	69.9635	1.9971	22.7918	9	0.00243971	-0.95894	3.27891	-0.685967	0.734595	2.3686	4.75386	1	0	1	0				360892
2012	'000011.SZ'	1861000000	1379000000	54721617	54721617	16000000000	346200000	67.6791	25.6892	2	340500000		-4.75026	4.3276e+06	0	'K'	40	4	4	21.3445	17.8178	17.8178	'000011.SZ'	13238551	16.3986	'K'	-25.9037	21.0447	1	0.333333	67.6791	-14.356	25.0916	16	0.00143174	-0.857933	3.41289	-0.693065	0.70546	2.56736	4.75026	1	0	1	0				517284
2013	'000011.SZ'	1619000000	1201000000	50023231	50023231	16000000000	125600000	61.9304	28.5123	1	245800000	0.00045157	-4.7552	12696883	0	'K'	40	4	4	21.2052	17.728	17.728	'000011.SZ'	11807400	16.2842	'K'	14.1767	20.9063	1	0.333333	61.9304	14.1767	25.0916	16	0.00324243	-0.858049	3.41313	-0.691548	0.705596	2.56913	4.7552	1	0	1	0				676836
2014	'000011.SZ'	1268000000	908300000	57777211	57777211	16000000000	556400000	53.4334	18.2	4	1407000000	0.0003113	-4.75681	13682766	0	'K'	40	5	4	20.9611	17.8721	17.8721	'000011.SZ'	8.88685e+06	16.0001	'K'	-6.6547	20.6271	1	0.333333	53.4334	-6.6547	18.2	25	0.00130614	-1.16041	3.01099	-0.674432	0.79253	1.96868	4.75681	1	0	1	0				520652
2015	'000011.SZ'	1077000000	1038000000	63791816	63791816	16000000000	267700000	46.5632	21.5371	1	3993000000	0.00021036	-4.75778	38285549	0	'K'	40	5	4	20.7978	17.9711	17.9711	'000011.SZ'	7.34379e+06	15.8094	'K'	-8.4408	20.7601	1	0.333333	46.5632	-8.4408	21.5371	25	0.00134149	-1.01394	3.2056	-0.683476	0.750367	2.25855	4.75778	1	0	1	0				400521
2016	'000011.SZ'	2059000000	1567000000	67340898	67340898	16000000000	140800000	52.0347	7.5139	3	2136000000		-4.74984	4.65475e+06	0	'K'	40	5	4	21.4456	18.0253	18.0253	'000011.SZ'	13826365	16.4421	'K'	-2.4774	21.1723	1	0.333333	52.0347	-2.4774	7.5139	25	0.00124767	-1.62944	2.38781	-0.645425	0.927552	1.0405	4.74984	1	0	1	0				382199
2017	'000011.SZ'	2905000000	2179000000	92066475	92066475	16000000000	103200000	63.7636	15.7353	6	1101000000		-4.73813	3.72187e+06	0	'K'	40	4	4	21.7896	18.338	18.338	'000011.SZ'	17881608	16.6993	'K'	44.0449	21.5021	1	0.333333	63.7636	16.0972	15.7353	16	0.00199384	-1.26863	2.86735	-0.667154	0.823725	1.75528	4.73813	1	0	1	0				740721
2018	'000011.SZ'	2787000000	2013000000	96069522	96069522	16000000000	938200000	45.8117	23.3664	24	4101000000	6.733e-07	-4.74371	17185136	0	'K'	40	5	4	21.7483	18.3806	18.3806	'000011.SZ'	16957050	16.6462	'K'	-18.8807	21.4231	1	0.375	45.8117	-14.356	23.3664	25	0.00059108	-0.933602	3.31218	-0.689078	0.727196	2.41669	4.74371	1	0	1	0				559024
2019	'000011.SZ'	3962000000	2986000000	143500000	143500000	16000000000	191000000	42.5931	18.9379	6	107200000		-4.75793	62167788	0	'K'	40	5	4	22.0999	18.7818	18.7818	'000011.SZ'	21561851	16.8864	'K'	-2.5647	21.8172	1	0.333333	42.5931	-2.5647	18.9379	25	0.00102208	-1.128	3.05398	-0.676676	0.783185	2.03249	4.75793	1	0	1	0	0			506403
2020	'000011.SZ'	4104000000	3090000000	177200000	177200000	16000000000	494600000	69.6768	25.218	7	155800000	0	-4.75796	48482854	0	'K'	40	4	4	22.1353	18.9927	18.9927	'000011.SZ'	21068152	16.8633	'K'	14.4878	21.8515	1	0.333333	69.6768	14.4878	25.0916	16	0.00158911	-0.857944	3.41292	-0.692933	0.705472	2.56751	4.75796	1	0	1	0				509933
2021	'000011.SZ'	4492000000	3215000000	192800000	192800000	16000000000	837500000	69.0259	23.2283	14	4303000000	0	-4.75537	22581360	0	'K'	40	5	4	22.2256	19.0772	19.0772	'000011.SZ'	22523454	16.9301	'K'	-7.7952	21.8912	1	0.333333	69.0259	-7.7952	23.2283	25	0.00146592	-0.939719	3.30424	-0.68797	0.729007	2.40556	4.75537	1	0	1	0	0			510812
2022	'000011.SZ'	3709000000	3160000000	239100000	239100000	16000000000	1353000000	68.9266	24.4452	18	1735000000	0	-4.75607	17734048	0	'K'	40	5	4	22.0339	19.2925	19.2925	'000011.SZ'	17516999	16.6787	'K'	-8.0876	21.8738	1	0.333333	68.9266	-8.0876	24.4452	25	0.00168569	-0.886321	3.37523	-0.691095	0.713647	2.51146	4.75607	1	0	1	0		0.00014894	5.64756	586572
2010	'000012.SZ'	7744000000	5965000000	187000000	187000000	26000000000	516500000	48.5852	16.8749	73	628100000000	0.00430609	-4.64903	2016000000	0	'C'	39	5	4	22.7702	19.0466	19.0466	'000012.SZ'	39160416	17.4832	'C'	8.4079	22.5092	0	0.333333	48.5852	8.4079	16.8749	25	0.047985	-0.100319	1.73946	-0.458188	2.12547	3.30643	4.64903	0	1	1	0				522218
2011	'000012.SZ'	8271000000	6775000000	139400000	139400000	26000000000	1429000000	45.7945	24.8745	115	1127000000000	0.00481773	-4.57259	2802000000	0	'C'	39	5	4	22.836	18.7528	18.7528	'000012.SZ'	45378211	17.6305	'C'	6.6027	22.6366	0	0.333333	45.7945	6.6027	24.8745	25	0.0631718	0.249828	2.20795	-0.467219	2.02554	4.0161	4.57259	0	1	1	0		0.00517444	8.61357	660802
2012	'000012.SZ'	6994000000	6720000000	104900000	104900000	26000000000	1684000000	52.1906	17.7231	64	154700000000	0.00496518	-4.67023	1391000000	0	'C'	39	6	4	22.6684	18.4685	18.4685	'000012.SZ'	41526781	17.5418	'C'	2.7578	22.6283	0	0.333333	52.1906	2.7578	17.7231	36	0.0442102	-0.0628487	1.78843	-0.463656	2.11447	3.3764	4.67023	0	1	1	0		0.0091424	9.37002	694494
2013	'000012.SZ'	7734000000	6791000000	166400000	166400000	26000000000	584400000	49.3004	4.0029	109	265700000000	0.00909972	-4.67623	2142000000	0	'C'	39	5	4	22.7689	18.9298	18.9298	'000012.SZ'	40398280	17.5143	'C'	8.4476	22.6388	0	0.333333	49.3004	8.4476	4.0029	25	0.0373085	-0.664613	0.98742	-0.432131	2.28732	2.17799	4.67623	0	1	1	0		0.0113583	9.56922	614997
2014	'000012.SZ'	7045000000	6477000000	159000000	159000000	26000000000	619600000	44.2868	20.6663	84	166900000000	0.0115353	-4.67438	1893000000	0	'C'	39	4	4	22.6755	18.8847	18.8847	'000012.SZ'	37261246	17.4335	'C'	5.3323	22.5915	0	0.333333	44.2868	5.3323	20.6663	16	0.0353251	0.0669017	1.9589	-0.479101	2.07661	3.62331	4.67438	0	1	1	0		0.0119292	9.80187	776798
2015	'000012.SZ'	7431000000	7102000000	170500000	170500000	26000000000	1727000000	43.6584	9.7337	63	70640000000	0.0117395	-4.67024	866000000	0	'C'	39	4	4	22.7289	18.9545	18.9545	'000012.SZ'	38550685	17.4675	'C'	-1.0725	22.6836	0	0.333333	43.6584	-1.0725	9.7337	16	0.0292272	-0.412561	1.32056	-0.454482	2.2143	2.66781	4.67024	0	1	1	0		0.0137686	9.90108	675278
2016	'000012.SZ'	8974000000	8058000000	193400000	193400000	26000000000	486300000	50.6192	6.7178	63	28360000000	0.00867478	-4.62956	1289000000	0	'C'	39	5	4	22.9176	19.0801	19.0801	'000012.SZ'	44960805	17.6213	'C'	3.6786	22.81	0	0.6	50.6192	3.6786	6.7178	25	0.0334375	-0.545203	1.14523	-0.442755	2.25272	2.41	4.62956	0	1	1	0		0.0154899	10.0322	704483
2017	'000012.SZ'	10880000000	9982000000	272200000	272200000	26000000000	857400000	52.5907	10.3233	69	21180000000	0.00316425	-4.64696	1212000000	0	'C'	39	5	4	23.1101	19.4219	19.4219	'000012.SZ'	49572708	17.719	'C'	6.5562	23.024	0	0.428571	52.5907	6.5562	10.3233	25	0.0375352	-0.387213	1.35603	-0.449127	2.20747	2.72716	4.64696	0	1	1	0		0.0199194	10.2976	779339
2018	'000012.SZ'	10610000000	10170000000	266500000	266500000	26000000000	807400000	55.057	10.1477	94	17390000000	0.00761658	-4.6583	695900000	0	'C'	39	5	4	23.0851	19.4007	19.4007	'000012.SZ'	48630447	17.6998	'C'	9.0919	23.0429	0	0.333333	55.057	9.0919	10.1477	25	0.0347203	-0.394741	1.34542	-0.451007	2.20948	2.70915	4.6583	0	1	1	0		0.0188501	10.3229	898753
2019	'000012.SZ'	10470000000	9992000000	337900000	337900000	26000000000	592700000	50.5634	5.1586	64	18800000000	0.00878797	-4.70258	715500000	0	'C'	39	5	4	23.072	19.6382	19.6382	'000012.SZ'	44936839	17.6208	'C'	7.7061	23.025	0	0.375	50.5634	7.7061	5.1586	25	0.0249006	-0.613094	1.05319	-0.445666	2.27178	2.26621	4.70258	0	1	1	0	15981.5	0.01997	10.4729	982404
2020	'000012.SZ'	10670000000	9840000000	342400000	342400000	26000000000	548400000	45.7957	5.7685	71	21540000000	0.0181827	-4.68607	1111000000	0	'C'	39	5	4	23.0908	19.6514	19.6514	'000012.SZ'	45624392	17.636	'C'	8.7775	23.0098	0	0.375	45.7957	8.7775	5.7685	25	0.0210374	-0.586077	1.08825	-0.45056	2.26378	2.3154	4.68607	0	1	1	0	19597.4	0.0242228	10.6496	1.00172e+06
2021	'000012.SZ'	13630000000	11820000000	426200000	426200000	26000000000	747400000	40.6367	7.9085	79	21790000000	0.0117679	-4.65734	1827000000	0	'C'	39	5	4	23.3355	19.8705	19.8705	'000012.SZ'	54831960	17.8198	'C'	9.8255	23.1931	0	0.333333	40.6367	9.8255	7.9085	25	0.0191716	-0.49203	1.2128	-0.457942	2.2366	2.49943	4.65734	0	1	1	0	22532.6	0.0243048	10.6254	1.01073e+06
2022	'000012.SZ'	15200000000	13170000000	473600000	473600000	26000000000	1600000000	40.4872	14.1326	230	341400000000	0.00797754	-4.62738	3417000000	0	'C'	39	5	4	23.4445	19.9759	19.9759	'000012.SZ'	59382990	17.8995	'C'	11.1404	23.3013	0	0.333333	40.4872	11.1404	14.1326	25	0.0181395	-0.218776	1.57563	-0.47573	2.15788	3.039	4.62738	0	1	1	0	18540.3	0.0276437	10.7425	1.14434e+06
2010	'000014.SZ'	735200000	636900000	17867177	17867177	3200000000	158400000	71.9721	18.2201	14	40060000000		-4.58624	466813	0	'K'	36	4	3	20.4156	16.6985	16.6985	'000014.SZ'	7.13446e+06	15.7804	'K'	18.0529	20.2721	1	0.285714	71.9721	16.0972	18.2201	16	0.00286268	-1.98167	1.93341	-0.450702	-0.0247211	-0.523685	4.58624	1	0	0	1				6.67209e+06
2011	'000014.SZ'	399800000	317200000	17123989	17123989	3200000000	62613231	64.7874	14.6785	4	6222000000		-4.55102	458981	0	'K'	36	4	3	19.8066	16.656	16.656	'000014.SZ'	3.92612e+06	15.1832	'K'	2.589	19.5749	1	0.285714	64.7874	2.589	14.6785	16	0.00104574	-2.137	1.72664	-0.442594	0.0198926	-0.833064	4.55102	1	0	0	1				7.502e+06
2012	'000014.SZ'	421300000	381400000	17607498	17607498	3200000000	47956448	66.3812	10.669	4	2983000000	0.00081468	-4.4775	505155	0	'K'	36	4	3	19.8589	16.6838	16.6838	'000014.SZ'	4.1051e+06	15.2277	'K'	-7.2945	19.7593	1	0.333333	66.3812	-7.2945	10.669	16	0.00070627	-2.31296	1.49278	-0.431977	0.0705297	-1.18163	4.4775	1	0	0	1				2258970
2013	'000014.SZ'	564000000	516500000	15099996	15099996	3200000000	26454126	68.6526	4.8847	1	801300000		-4.54351	3.71577e+06	0	'K'	36	5	3	20.1505	16.5302	16.5302	'000014.SZ'	5.73435e+06	15.562	'K'	-14.5004	20.0625	1	0.333333	68.6526	-14.356	4.8847	25	0.00076074	-2.56685	1.15547	-0.416203	0.143622	-1.68396	4.54351	1	0	0	1				2.43532e+06
2014	'000014.SZ'	511800000	427400000	20058575	20058575	3200000000	42482302	64.9425	4.8224	0		0.00075463	-4.56039	552939	0	'K'	36	3	3	20.0535	16.8142	16.8142	'000014.SZ'	4809770	15.3862	'K'	11.7093	19.8733	1	0.333333	64.9425	11.7093	4.8224	9	0.00060732	-2.56957	1.15181	-0.416163	0.144398	-1.68952	4.56039	1	0	0	1				2.59885e+06
2015	'000014.SZ'	413200000	361900000	21683069	21683069	3200000000	59363623	67.6601	9.5417	2	160800000	0.0103162	-4.58044	5418895	0	'K'	36	5	3	19.8395	16.892	16.892	'000014.SZ'	3.80012e+06	15.1505	'K'	-15.5217	19.7069	1	0.333333	67.6601	-14.356	9.5417	25	0.00062701	-2.36244	1.42703	-0.428978	0.0847679	-1.27962	4.58044	1	0	0	1				2358596
2016	'000014.SZ'	620800000	597900000	17094621	17094621	3200000000	44185099	64.3892	7.6702	7	7673000000	0.00055312	-4.59717	982777	0	'K'	36	4	3	20.2465	16.6543	16.6543	'000014.SZ'	6.09829e+06	15.6235	'K'	-5.4835	20.2089	1	0.333333	64.3892	-5.4835	7.6702	16	0.00028086	-2.44456	1.31784	-0.424179	0.108389	-1.4425	4.59717	1	0	0	1				2.22158e+06
2017	'000014.SZ'	513100000	513500000	18715651	18715651	3200000000	35907756	57.5952	3.9409	15	10140000000	0.00021497	-4.59571	565249	0	'K'	36	4	3	20.0561	16.7449	16.7449	'000014.SZ'	4.91588e+06	15.408	'K'	8.2928	20.0567	1	0.333333	57.5952	8.2928	3.9409	16	0.00034434	-2.60825	1.10037	-0.413986	0.155516	-1.76634	4.59571	1	0	0	1				3.83183e+06
2018	'000014.SZ'	357900000	338800000	20468818	20468818	3200000000	52962536	47.6437	1.0332	3	287600000	0.00012668	-4.56426	2.16937e+06	0	'K'	36	4	3	19.6958	16.8344	16.8344	'000014.SZ'	3.34478e+06	15.0229	'K'	32.036	19.641	1	0.333333	47.6437	16.0972	1.0332	16	0.00034579	-2.73587	0.93081	-0.406079	0.192257	-2.01888	4.56426	1	0	0	1				3.28937e+06
2019	'000014.SZ'	438100000	407900000	26317667	26317667	3200000000	9.35023e+06	50.4366	17.9626	1	14027900	3.749e-05	-4.55198	344428	0	'K'	36	4	3	19.898	17.0858	17.0858	'000014.SZ'	3.81842e+06	15.1553	'K'	7.8196	19.8266	1	0.333333	50.4366	7.8196	17.9626	16	0.00021873	-1.9928	1.91804	-0.452216	-0.0216664	-0.54864	4.55198	1	0	0	1				2.41844e+06
2020	'000014.SZ'	346700000	335800000	18381342	18381342	3200000000	138800000	51.5342	2.3745	2	115900000	0.0106512	-4.55217	6.55977e+06	0	'K'	36	4	3	19.6639	16.7268	16.7268	'000014.SZ'	3.33778e+06	15.0208	'K'	-14.3553	19.6319	1	0.333333	51.5342	-14.3553	2.3745	16	0.00012239	-2.67699	1.009	-0.409913	0.175292	-1.90261	4.55217	1	0	0	1				2.84506e+06
2021	'000014.SZ'	641700000	585700000	21235368	21235368	3200000000	61784501	60.8096	0.49	1	84952800	0.0118559	-4.54118	19483091	0	'K'	36	4	3	20.2797	16.8712	16.8712	'000014.SZ'	5.93601e+06	15.5965	'K'	0.8951	20.1882	1	0.333333	60.8096	0.8951	0.49	16	0.000229	-2.75971	0.899117	-0.4047	0.199112	-2.06618	4.54118	1	0	0	1				2.26584e+06
2022	'000014.SZ'	763600000	644600000	19781734	19781734	3200000000	-40142659	60.8645	3.8877	3	667100000		-4.5367	18714908	0	'K'	36	4	3	20.4536	16.8003	16.8003	'000014.SZ'	7.20366e+06	15.7901	'K'	4.9369	20.2842	1	0.375	60.8645	4.9369	3.8877	16	0.00020259	-2.61057	1.09725	-0.41396	0.156178	-1.7711	4.5367	1	0	0	1				5013566
2010	'000016.SZ'	17110000000	17170000000	218100000	218100000	38000000000	188500000	69.7358	3.9358	36	272700000000	0.00218505	-4.87262	448600000	0	'C'	43	4	4	23.563	19.2005	19.2005	'000016.SZ'	82911825	18.2333	'C'	1.8047	23.5663	1	0.428571	69.7358	1.8047	3.9358	16	0.0580384	-1.04888	1.4341	-0.57067	2.91406	2.7286	4.87262	1	0	1	0				668096
2011	'000016.SZ'	16220000000	16520000000	267400000	267400000	38000000000	114800000	74.3477	2.1323	7	8732000000	0.0020874	-4.87767	390900000	0	'C'	43	2	4	23.5094	19.4041	19.4041	'000016.SZ'	74263840	18.1231	'C'	-0.4115	23.5279	1	0.428571	74.3477	-0.4115	2.1323	4	0.0509768	-1.12759	1.328	-0.571681	2.93631	2.56504	4.87767	1	0	1	0		0.00966283	8.96068	837811
2012	'000016.SZ'	18340000000	18490000000	305000000	305000000	38000000000	-130300000	74.9408	0.6237	9	12490000000	0.00224514	-4.86578	229800000	0	'C'	43	3	4	23.6322	19.5358	19.5358	'000016.SZ'	80957335	18.2094	'C'	-5.3542	23.6404	1	0.428571	74.9408	-5.3542	0.6237	9	0.0394337	-1.19307	1.23851	-0.577247	2.95451	2.42271	4.86578	1	0	1	0		0.0100381	9.06001	822228
2013	'000016.SZ'	20010000000	20130000000	332100000	332100000	38000000000	196200000	74.3593	1.1381	5	262700000	0.00304853	-4.86824	289700000	0	'C'	43	4	4	23.7193	19.6209	19.6209	'000016.SZ'	86263374	18.2729	'C'	0.5114	23.7255	1	0.428571	74.3593	0.5114	1.1381	16	0.036689	-1.17031	1.26815	-0.580945	2.9478	2.46469	4.86824	1	0	1	0		0.0125096	9.20656	881713
2014	'000016.SZ'	19420000000	20170000000	299300000	299300000	38000000000	70017581	72.8132	1.1118	6	3469000000	0.00183245	-4.87446	751000000	0	'C'	43	4	4	23.6897	19.5169	19.5169	'000016.SZ'	86202797	18.2722	'C'	3.3885	23.7275	1	0.428571	72.8132	3.3885	1.1118	16	0.0338041	-1.17128	1.26624	-0.58329	2.94792	2.45958	4.87446	1	0	1	0		0.0145927	9.32222	973943
2015	'000016.SZ'	18400000000	20010000000	279600000	279600000	38000000000	69334166	74.3884	1.286	5	115100000	0.00183919	-4.8775	234100000	0	'C'	43	4	4	23.6354	19.449	19.449	'000016.SZ'	83192007	18.2367	'C'	8.2874	23.7195	1	0.428571	74.3884	8.2874	1.286	16	0.0269334	-1.1632	1.2755	-0.589518	2.9452	2.46798	4.8775	1	0	1	0		0.0130518	9.36425	1.03448e+06
2016	'000016.SZ'	20300000000	20870000000	273100000	273100000	38000000000	-847700000	78.4184	-36.3355	8	1206000000	0.00153284	-4.83889	172100000	0	'C'	43	4	4	23.7339	19.4252	19.4252	'000016.SZ'	92411646	18.3418	'C'	2.4242	23.7614	1	0.428571	78.4184	2.4242	-20.5794	16	0.0240765	-2.12273	2.678e-05	-0.532459	3.22127	0.566106	4.83889	1	0	1	0		0.0160976	9.42323	992135
2017	'000016.SZ'	31230000000	31420000000	291400000	291400000	38000000000	-466600000	80.7546	3.3476	6	8856000000	0.0023257	-4.86429	252500000	0	'C'	43	4	4	24.1646	19.4901	19.4901	'000016.SZ'	139600000	18.7545	'C'	1.2997	24.1707	1	0.428571	80.7546	1.2997	3.3476	16	0.0215992	-1.07237	1.39502	-0.599592	2.91875	2.64181	4.86429	1	0	1	0		0.0111146	9.30753	1.1673e+06
2018	'000016.SZ'	46130000000	47260000000	376500000	376500000	38000000000	276200000	65.2011	92.8267	6	158400000	0.00115709	-4.85007	486100000	0	'C'	43	4	4	24.5547	19.7464	19.7464	'000016.SZ'	192100000	19.0734	'C'	-23.1133	24.579	1	0.428571	65.2011	-14.356	25.0916	16	0.0297882	-0.118509	2.66411	-0.651855	2.64461	4.53836	4.85007	1	0	1	0	163.444	0.0139938	9.82544	1.7522e+06
2019	'000016.SZ'	55120000000	57520000000	426900000	426900000	38000000000	5531000000	71.3465	5.1095	31	2755000000	0.00697579	-4.87532	3928000000	0	'C'	43	4	4	24.7328	19.872	19.872	'000016.SZ'	221700000	19.2167	'C'	-33.7122	24.7754	1	0.428571	71.3465	-14.356	5.1095	16	0.0435756	-0.996441	1.50065	-0.585975	2.89814	2.81637	4.87532	1	0	1	0	7714.02	0.0120194	9.94774	2.43221e+06
2020	'000016.SZ'	50350000000	53500000000	476600000	476600000	38000000000	720400000	76.6908	2.622	10	261200000	0.00564003	-4.86687	5640000000	0	'C'	43	4	4	24.6423	19.9822	19.9822	'000016.SZ'	196400000	19.0956	'C'	-9.9164	24.7029	1	0.428571	76.6908	-9.9164	2.622	16	0.0481255	-1.10591	1.35618	-0.575401	2.92991	2.60478	4.86687	1	0	1	0	2240.67	0.0117548	10.1642	2.85799e+06
2021	'000016.SZ'	49110000000	53220000000	410700000	410700000	38000000000	245500000	78.505	5.7905	13	318400000	0.00587672	-4.84742	6640000000	0	'C'	43	4	4	24.6173	19.8335	19.8335	'000016.SZ'	199600000	19.1118	'C'	-0.9087	24.6976	1	0.428571	78.505	-0.9087	5.7905	16	0.0406962	-0.966367	1.53998	-0.590239	2.88932	2.8727	4.84742	1	0	1	0	975.826	0.0137077	10.5894	2.92471e+06
2022	'000016.SZ'	29610000000	33410000000	348600000	348600000	38000000000	-130200000	74.4174	10.3328	16	4872000000	0.0010012	-4.8487	3613000000	0	'C'	43	4	4	24.1113	19.6695	19.6695	'000016.SZ'	126000000	18.6514	'C'	0.0869	24.2321	1	0.428571	74.4174	0.0869	10.3328	16	0.0339664	-0.766567	1.80399	-0.608226	2.83142	3.26061	4.8487	1	0	1	0	825.129	0.01588	10.5712	3.02417e+06
2010	'000017.SZ'	299000000	374400000	3.80224e+06	3.80224e+06	400000000	-139000000	1196.67		0		0.112698	-4.64471	3.47151e+06	1	'C'	39	2	3	19.516	15.1511	15.1511	'000017.SZ'	4458703	15.3104	'C'	64.7123	19.7408	0	0.363636	86.9722	16.0972		4	0.0354956						4.64471	0	0	0	0				2.99894e+06
2011	'000017.SZ'	321000000	350500000	4.09394e+06	4.09394e+06	400000000	-93547498	1371.14		0		0.114374	-4.67829	136580	1	'C'	39	2	3	19.5871	15.225	15.225	'000017.SZ'	4689761	15.3609	'C'	47.7728	19.675	0	0.363636	86.9722	16.0972		4	0.0192548						4.67829	0	0	0	0				3.55985e+06
2012	'000017.SZ'	292800000	348000000	3.98385e+06	3.98385e+06	400000000	147800000	1339.69		0		0.123168	-4.6064	124667	1	'C'	39	2	3	19.4951	15.1978	15.1978	'000017.SZ'	4.31007e+06	15.2765	'C'	-89.2225	19.6678	0	0.363636	86.9722	-14.356		4	0.0190372						4.6064	0	0	0	0				3.82195e+06
2013	'000017.SZ'	271100000	336200000	1.51662e+06	1.51662e+06	400000000	-30310138	1150.97		0			-4.6558	5.38445e+06	1	'C'	39	2	3	19.418	14.232	14.232	'000017.SZ'	5217305	15.4675	'C'	19.3176	19.6334	0	0.363636	86.9722	16.0972		4	0.0146839						4.6558	0	0	0	0				3.70667e+06
2014	'000017.SZ'	212100000	218800000	1.77281e+06	1.77281e+06	400000000	-30937457	94.9187		0			-4.66018	691853	0	'C'	39	2	3	19.1724	14.3881	14.3881	'000017.SZ'	3908070	15.1786	'C'	4.1681	19.2037	0	0.333333	86.9722	4.1681		4	0.0103886						4.66018	0	0	0	0				5.64816e+06
2015	'000017.SZ'	171000000	171400000	1.38467e+06	1.38467e+06	400000000	1607000000	73.7887	51.682	1	2.60389e+06		-4.69916	382777	0	'C'	39	2	3	18.9571	14.141	14.141	'000017.SZ'	3.37475e+06	15.0318	'C'	-1313.54	18.9593	0	0.333333	73.7887	-14.356	25.0916	4	0.00677441	-0.939078	1.58214	-0.448651	1.82577	2.02018	4.69916	0	1	0	1				4.32797e+06
2016	'000017.SZ'	142000000	137800000	770986	770986	400000000	2.47007e+06	70.8077	-1.1691	4	1181000000		-4.71783	3371224	0	'C'	39	3	3	18.7711	13.5554	13.5554	'000017.SZ'	3.29654e+06	15.0084	'C'	-2.6	18.741	0	0.375	70.8077	-2.6	-1.1691	9	0.00658559	-2.0917	0.0507033	-0.377406	2.15757	-0.260825	4.71783	0	1	0	1				3166482
2017	'000017.SZ'	137500000	135700000	706703	706703	400000000	2.01131e+06	68.0489	19.9255	4	271000000		-4.71779	658055	0	'C'	39	2	3	18.7391	13.4684	13.4684	'000017.SZ'	3.27061e+06	15.0005	'C'	-16.2298	18.7258	0	0.375	68.0489	-14.356	19.9255	4	0.00366564	-1.16563	1.28047	-0.437208	1.89081	1.56844	4.71779	0	1	0	1		0.0120701	9.41881	2.67869e+06
2018	'000017.SZ'	119900000	122200000	435736	435736	400000000	-629815	74.3597	10.1073	0			-4.69238	17293.8	0	'C'	39	2	3	18.6022	12.9848	12.9848	'000017.SZ'	3.26209e+06	14.9979	'C'	1.0057	18.6213	0	0.333333	74.3597	1.0057	10.1073	4	0.00192941	-1.59646	0.707685	-0.411966	2.01474	0.714001	4.69238	0	1	0	1		0.012498	9.7996	2.69589e+06
2019	'000017.SZ'	76022688	84018936	599963	599963	400000000	4.42821e+06	76.8163	-10.5412	0			-4.66754	897577	0	'C'	39	2	3	18.1465	13.3046	13.3046	'000017.SZ'	1892511	14.4534	'C'	-2.1095	18.2466	0	0.333333	76.8163	-2.1095	-10.5412	4	0.00145849	-2.50273	-0.496509	-0.356217	2.27561	-1.07984	4.66754	0	1	0	1	0	0.012212	9.73366	2.2624e+06
2020	'000017.SZ'	117900000	114000000	1.45924e+06	1.45924e+06	400000000	-3157383	81.7616	-67.0868	1	2.18919e+06		-4.66546	18118.8	1	'C'	39	2	3	18.585	14.1934	14.1934	'000017.SZ'	2.29247e+06	14.6451	'C'	-19.8395	18.5515	0	0.333333	81.7616	-14.356	-20.5794	4	0.00140368	-2.94332	-1.0819	-0.328969	2.40245	-1.95174	4.66546	0	1	0	1		0.0438884	10.7508	1.28852e+06
2021	'000017.SZ'	165200000	166700000	923477	923477	400000000	-1.74239e+06	72.0498	42.0074	0			-4.58703	18890.6	0	'C'	39	2	3	18.9229	13.7359	13.7359	'000017.SZ'	3.64952e+06	15.1101	'C'	-1.8417	18.9319	0	0.333333	72.0498	-1.8417	25.0916	4	0.00328861	-0.938855	1.58168	-0.45157	1.82551	2.01676	4.58703	0	1	0	1	0	0.0273251	10.5602	1813192
2022	'000017.SZ'	444800000	450900000	769992	769992	400000000	547504	75.3473	-20.0435	0			-4.64009	40164.1	0	'C'	39	3	3	19.913	13.5541	13.5541	'000017.SZ'	10331031	16.1507	'C'	-5.8895	19.9268	0	0.333333	75.3473	-5.8895	-20.0435	9	0.00512038	-2.92004	-1.05016	-0.327313	2.39595	-1.90156	4.64009	0	1	0	1		0.0209236	10.4162	2.70896e+06
2010	'000019.SZ'	229800000	239600000	3.29888e+06	3.29888e+06	7900000000	6.37401e+06	41.3914	-3.9535	0			-4.78613	94700573	0	'F'	42	4	4	19.2527	15.0091	15.0091	'000019.SZ'	3.5642e+06	15.0865	'F'	0.0372	19.2947	1	0.333333	41.3914	0.0372	-3.9535	16	0.00063743	-1.68133	1.26269	-0.608722	2.30255	1.27519	4.78613	1	0	1	0				420416
2011	'000019.SZ'	318200000	326400000	3.66672e+06	3.66672e+06	7900000000	-38323908	43.3623	1.7631	3	3622000000		-4.78892	37761061	0	'F'	42	4	4	19.5783	15.1148	15.1148	'000019.SZ'	4.79308e+06	15.3827	'F'	5.663	19.6037	1	0.333333	43.3623	5.663	1.7631	16	0.00048619	-1.43041	1.59604	-0.624392	2.23031	1.77155	4.78892	1	0	1	0				376717
2012	'000019.SZ'	310800000	342400000	4.93755e+06	4.93755e+06	7900000000	63718941	16.2047	1.149	3	398900000		-4.79003	140700000	0	'F'	42	5	4	19.5546	15.4124	15.4124	'000019.SZ'	4.3099e+06	15.2764	'F'	-6.9066	19.6515	1	0.333333	16.2047	-6.9066	1.149	25	0.00060458	-1.45737	1.56024	-0.622623	2.23808	1.71833	4.79003	1	0	1	0				487336
2013	'000019.SZ'	438300000	464600000	9.55329e+06	9.55329e+06	7900000000	60719924	17.7289	8.0395	3	599200000		-4.79817	157400000	0	'F'	42	4	4	19.8985	16.0724	16.0724	'000019.SZ'	5.06085e+06	15.437	'F'	-6.7005	19.9568	1	0.333333	17.7289	-6.7005	8.0395	16	0.00049389	-1.15492	1.96205	-0.641451	2.151	2.31668	4.79817	1	0	1	0		0.0149636	10.1544	436503
2014	'000019.SZ'	368100000	360200000	7.83726e+06	7.83726e+06	7900000000	44224344	24.3113	4.537	2	226200000		-4.78978	54063453	0	'F'	42	4	4	19.7239	15.8744	15.8744	'000019.SZ'	4490486	15.3175	'F'	-7.988	19.7022	1	0.333333	24.3113	-7.988	4.537	16	0.00070548	-1.30867	1.75783	-0.631751	2.19527	2.01268	4.78978	1	0	1	0		0.0102065	9.71939	534535
2015	'000019.SZ'	338200000	388800000	12357984	12357984	7900000000	-45756113	13.9418	1.3797	1	418100000		-4.80668	34267963	0	'F'	42	4	4	19.6392	16.3298	16.3298	'000019.SZ'	3.63585e+06	15.1064	'F'	-0.416	19.7786	1	0.333333	14.2307	-0.416	1.3797	16	0.00058377	-1.44724	1.57369	-0.623268	2.23516	1.73834	4.80668	1	0	1	0		0.0190622	10.205	452238
2016	'000019.SZ'	273400000	341400000	16279707	16279707	7900000000	36403576	9.743	-3.6985	7	2641000000		-4.83768	32111043	0	'F'	42	4	4	19.4264	16.6054	16.6054	'000019.SZ'	2.72237e+06	14.817	'F'	2.8895	19.6485	1	0.333333	14.2307	2.8895	-3.6985	16	0.00055001	-1.67013	1.27755	-0.609488	2.29932	1.29725	4.83768	1	0	1	0		0.00813548	9.23229	400740
2017	'000019.SZ'	315800000	375800000	14385333	14385333	7900000000	-64437283	10.9292	9.8222	3	861600000		-4.83501	6.53537e+06	0	'F'	42	3	4	19.5705	16.4817	16.4817	'000019.SZ'	3.25424e+06	14.9955	'F'	3.4185	19.7446	1	0.333333	14.2307	3.4185	9.8222	9	0.00040329	-1.07667	2.066	-0.646374	2.12847	2.47142	4.83501	1	0	1	0		0.00659352	9.22079	355505
2018	'000019.SZ'	10760000000	10430000000	135700000	135700000	7900000000	93962583	10.0181	-5.4677	3	58157507	0	-4.83777	382800000	0	'F'	42	3	4	23.099	18.726	18.726	'000019.SZ'	59469579	17.901	'F'	-8.6822	23.0681	1	0.333333	14.2307	-8.6822	-5.4677	9	0.00026825	-1.74777	1.17434	-0.604914	2.32166	1.14332	4.83777	1	0	1	0		0.00819327	9.45305	458957
2019	'000019.SZ'	11060000000	10650000000	195100000	195100000	7900000000	-62024145	32.9474	12.0455	1	446200000	0.00065599	-4.83031	579100000	0	'F'	42	3	4	23.1266	19.0889	19.0889	'000019.SZ'	55276511	17.8279	'F'	3.5723	23.0887	1	0.333333	32.9474	3.5723	12.0455	9	0.00733713	-0.97953	2.19656	-0.646612	2.1009	2.67132	4.83031	1	0	1	0	14936.9	0.00169726	9.21211	9.81641e+06
2020	'000019.SZ'	11880000000	11460000000	260500000	260500000	7900000000	698600000	31.758	8.4602	19	1282000000	0	-4.83501	330300000	0	'F'	42	4	4	23.1985	19.3782	19.3782	'000019.SZ'	54814599	17.8195	'F'	-9.0309	23.1625	1	0.333333	31.758	-9.0309	8.4602	16	0.00660715	-1.13685	1.98739	-0.637475	2.14615	2.35921	4.83501	1	0	1	0	13287.7	0.00573504	10.3945	9.30192e+06
2021	'000019.SZ'	10140000000	9686000000	320700000	320700000	7900000000	350400000	34.396	8.9859	6	1191000000	0	-4.82849	203600000	0	'F'	42	4	4	23.0397	19.586	19.586	'000019.SZ'	44144317	17.603	'F'	2.4664	22.994	1	0.333333	34.396	2.4664	8.9859	16	0.0055587	-1.11371	2.01791	-0.639782	2.13942	2.40384	4.82849	1	0	1	0	11251.2	0.00639443	10.5324	9.53814e+06
2022	'000019.SZ'	8313000000	7861000000	339200000	339200000	7900000000	390500000	38.7596	9.2941	9	337800000	0	-4.83129	198200000	0	'F'	42	5	4	22.8411	19.6422	19.6422	'000019.SZ'	35630984	17.3887	'F'	-5.1739	22.7852	1	0.333333	38.7596	-5.1739	9.2941	25	0.00352337	-1.10005	2.03561	-0.642325	2.13538	2.42861	4.83129	1	0	1	0	9602.09	0.0110476	11.1019	7.93393e+06
2010	'000020.SZ'	745600000	731000000	3.26567e+06	3.26567e+06	580000000	19128140	66.7058	1.6626	0			-4.81073	12571294	0	'C'	42	5	3	20.4297	14.999	14.999	'000020.SZ'	11596617	16.2662	'C'	-17.8944	20.4099	0	0.5	66.7058	-14.356	1.6626	25	0.00122257	-2.25206	0.55104	-0.50666	2.58964	0.381955	4.81073	0	1	0	1				474568
2011	'000020.SZ'	875800000	860600000	4.00589e+06	4.00589e+06	580000000	10724096	63.2778	3.5397	0			-4.80065	17857671	0	'C'	42	3	3	20.5906	15.2033	15.2033	'000020.SZ'	12870696	16.3705	'C'	2.4512	20.5731	0	0.428571	63.2778	2.4512	3.5397	9	0.00222485	-2.16974	0.660636	-0.510925	2.566	0.545969	4.80065	0	1	0	1				691633
2012	'000020.SZ'	723900000	718300000	4.60919e+06	4.60919e+06	580000000	1.56618e+06	58.566	3.8176	1	367700000		-4.73736	10335206	0	'C'	42	3	3	20.4002	15.3436	15.3436	'000020.SZ'	10232212	16.1411	'C'	-1.0151	20.3924	0	0.428571	58.566	-1.0151	3.8176	9	0.0019699	-2.15753	0.676808	-0.511894	2.56247	0.569856	4.73736	0	1	0	1				872289
2013	'000020.SZ'	626800000	634400000	4.76082e+06	4.76082e+06	580000000	7602521	58.8963	1.1638	0			-4.76157	10138668	0	'C'	42	2	3	20.2562	15.3759	15.3759	'000020.SZ'	8780869	15.9881	'C'	4.5956	20.2682	0	0.428571	58.8963	4.5956	1.1638	4	0.00141597	-2.27397	0.521977	-0.505142	2.59596	0.338823	4.76157	0	1	0	1				682917
2014	'000020.SZ'	694800000	691100000	6.20879e+06	6.20879e+06	580000000	-2.24161e+06	62.581	-2.3535	1	212900000		-4.76808	6.48215e+06	0	'C'	42	3	3	20.3592	15.6415	15.6415	'000020.SZ'	9.04204e+06	16.0174	'C'	-1.6901	20.3538	0	0.428571	62.581	-1.6901	-2.3535	9	0.00067565	-2.4283	0.316766	-0.496198	2.64035	0.0326093	4.76808	0	1	0	1				598683
2015	'000020.SZ'	499500000	531000000	4.73162e+06	4.73162e+06	580000000	-6.33479e+06	75.8028	2.7702	0			-4.78627	28607046	0	'C'	42	2	3	20.029	15.3698	15.3698	'000020.SZ'	7008625	15.7627	'C'	-44.4119	20.0903	0	0.428571	75.8028	-14.356	2.7702	4	0.00081286	-2.20342	0.615577	-0.510015	2.57561	0.477752	4.78627	0	1	0	1				656128
2016	'000020.SZ'	619200000	611100000	4.54253e+06	4.54253e+06	580000000	26691477	73.0405	-2.2713	1	61035284	0.0003953	-4.83663	6.62824e+06	0	'C'	42	3	3	20.2439	15.329	15.329	'000020.SZ'	8.7874e+06	15.9888	'C'	45.7769	20.2308	0	0.428571	73.0405	16.0972	-2.2713	9	0.00067029	-2.4247	0.321559	-0.496426	2.63931	0.0397433	4.83663	0	1	0	1				608351
2017	'000020.SZ'	858000000	853500000	5.08336e+06	5.08336e+06	580000000	-22216698	49.4528	1.7296	2	220600000	0.00053349	-4.83738	10268751	0	'C'	42	1	3	20.5702	15.4415	15.4415	'000020.SZ'	11803183	16.2839	'C'	8.6491	20.5648	0	0.5	49.4528	8.6491	1.7296	1	0.00068078	-2.24909	0.554876	-0.507296	2.58875	0.387244	4.83738	0	1	0	1				657989
2018	'000020.SZ'	637000000	634300000	4.70021e+06	4.70021e+06	580000000	1.29673e+06	49.0804	0.3043	0		0.00149958	-4.82501	15063404	0	'C'	42	1	3	20.2724	15.3631	15.3631	'000020.SZ'	8955914	16.0078	'C'	5.4482	20.268	0	0.5	49.0804	5.4482	0.3043	1	0.00078351	-2.31165	0.471772	-0.503335	2.60677	0.263553	4.82501	0	1	0	1				864089
2019	'000020.SZ'	721600000	714100000	5.87734e+06	5.87734e+06	580000000	1123515	47.5007	1.0223	0		0.00031385	-4.80878	3.28804e+06	0	'C'	42	2	3	20.3969	15.5866	15.5866	'000020.SZ'	9.53381e+06	16.0704	'C'	-4.2486	20.3865	0	0.5	47.5007	-4.2486	1.0223	4	0.00045044	-2.28012	0.513599	-0.505566	2.59767	0.325587	4.80878	0	1	0	1				627014
2020	'000020.SZ'	691700000	686300000	5.73737e+06	5.73737e+06	580000000	6.17422e+06	46.3615	1.6713	4	209000000	9.034e-05	-4.80883	5.47192e+06	0	'C'	42	2	3	20.3547	15.5625	15.5625	'000020.SZ'	9.20122e+06	16.0348	'C'	13.271	20.3468	0	0.5	46.3615	13.271	1.6713	4	0.00048448	-2.25164	0.551451	-0.507302	2.58947	0.381988	4.80883	0	1	0	1	0	0.0108264	8.80425	723003
2021	'000020.SZ'	765600000	756000000	3.84438e+06	3.84438e+06	580000000	6.93444e+06	46.4384	2.0521	0		0.0003573	-4.80048	6.58389e+06	0	'C'	42	2	3	20.4562	15.1621	15.1621	'000020.SZ'	11380918	16.2474	'C'	4.4873	20.4435	0	0.5	46.4384	4.4873	2.0521	4	0.00049055	-2.23492	0.573658	-0.508332	2.58466	0.415067	4.80048	0	1	0	1	0	0.0117875	8.78524	611080
2022	'000020.SZ'	664400000	655600000	5.59912e+06	5.59912e+06	580000000	10092113	47.9568	2.1191	4	80321875	0	-4.79354	3.12477e+06	0	'C'	42	3	3	20.3144	15.5381	15.5381	'000020.SZ'	8.89804e+06	16.0013	'C'	1.8198	20.3011	0	0.5	47.9568	1.8198	2.1191	9	0.00036375	-2.23197	0.577549	-0.508621	2.58381	0.420762	4.79354	0	1	0	1		0.0163575	9.16196	675738
2010	'000021.SZ'	20770000000	20570000000	75284408	75284408	28000000000	269600000	27.1815	7.2898	44	126100000000	0.00222462	-4.65272	400700000	0	'C'	38	4	4	23.7569	18.1368	18.1368	'000021.SZ'	135200000	18.7224	'C'	1.9296	23.7469	1	0.333333	27.1815	1.9296	7.2898	16	0.200314	-0.435762	1.08848	-0.265516	2.10197	2.48917	4.65272	1	0	1	0				960610
2011	'000021.SZ'	18630000000	18420000000	106100000	106100000	28000000000	370900000	32.8237	9.8352	52	161400000000	0.00082354	-4.62798	264400000	0	'C'	38	5	4	23.6481	18.4802	18.4802	'000021.SZ'	110300000	18.5183	'C'	3.573	23.6365	1	0.333333	32.8237	3.573	9.8352	25	0.149072	-0.320765	1.2302	-0.315356	2.06595	2.66003	4.62798	1	0	1	0		0.00749624	7.95769	1.18769e+06
2012	'000021.SZ'	16400000000	16420000000	96362370	96362370	28000000000	255000000	58.2013	6.1038	52	26580000000	0.00035107	-4.67527	291000000	0	'C'	38	5	4	23.5205	18.3836	18.3836	'000021.SZ'	99687329	18.4175	'C'	-5.5443	23.5215	1	0.333333	58.2013	-5.5443	6.1038	25	0.120108	-0.482692	1.00881	-0.329471	2.11092	2.30757	4.67527	1	0	1	0		0.00760015	8.34375	996917
2013	'000021.SZ'	15040000000	14920000000	125500000	125500000	28000000000	77258079	59.178	2.3283	50	22700000000		-4.67679	256100000	0	'C'	38	5	4	23.4339	18.648	18.648	'000021.SZ'	84952774	18.2576	'C'	0.4387	23.4258	1	0.333333	59.178	0.4387	2.3283	25	0.117679	-0.648251	0.788322	-0.321239	2.15844	1.97727	4.67679	1	0	1	0		0.0146334	9.06213	949101
2014	'000021.SZ'	16440000000	16100000000	154800000	154800000	28000000000	92926151	63.8573	5.2073	36	7261000000		-4.67148	516300000	0	'C'	38	5	4	23.5232	18.8579	18.8579	'000021.SZ'	87627634	18.2886	'C'	5.1991	23.5022	1	0.333333	63.8573	5.1991	5.2073	25	0.0811045	-0.519548	0.951423	-0.359702	2.11931	2.19148	4.67148	1	0	1	0		0.0108625	9.21232	1.01065e+06
2015	'000021.SZ'	15360000000	15050000000	194800000	194800000	28000000000	182200000	65.0302	3.5821	42	31450000000	0.00020739	-4.65716	760100000	0	'C'	38	5	4	23.4552	19.0874	19.0874	'000021.SZ'	76807546	18.1568	'C'	0.6423	23.4347	1	0.333333	65.0302	0.6423	3.5821	25	0.0762427	-0.590571	0.856012	-0.359355	2.13948	2.04557	4.65716	1	0	1	0		0.0104252	9.05938	939345
2016	'000021.SZ'	15070000000	14960000000	272400000	272400000	28000000000	169400000	63.6919	3.5563	64	30930000000	0.00047116	-4.61459	1021000000	0	'C'	38	6	4	23.4359	19.423	19.423	'000021.SZ'	68644406	18.0445	'C'	-3.2986	23.4288	1	0.333333	63.6919	-3.2986	3.5563	36	0.082435	-0.592099	0.855318	-0.354098	2.14027	2.04939	4.61459	1	0	1	0		0.0117293	9.01347	750235
2017	'000021.SZ'	14210000000	14000000000	247000000	247000000	28000000000	341900000	54.7908	4.0989	75	16130000000	0.00098023	-4.63767	1215000000	0	'C'	38	6	4	23.3772	19.3248	19.3248	'000021.SZ'	66516797	18.013	'C'	1.7224	23.3623	1	0.333333	54.7908	1.7224	4.0989	36	0.0771523	-0.567946	0.886268	-0.359999	2.13302	2.09134	4.63767	1	0	1	0		0.0142402	8.41975	409633
2018	'000021.SZ'	16060000000	15910000000	215900000	215900000	28000000000	410800000	64.2835	9.7398	91	21070000000	0.00133453	-4.63502	776000000	0	'C'	38	6	4	23.4997	19.1904	19.1904	'000021.SZ'	78040622	18.1727	'C'	2.3802	23.4902	1	0.333333	64.2835	2.3802	9.7398	36	0.0924784	-0.321336	1.21723	-0.362499	2.0629	2.59629	4.63502	1	0	1	0		0.00958346	8.77336	577023
2019	'000021.SZ'	13220000000	12590000000	269500000	269500000	28000000000	543000000	58.9001	8.7308	97	13460000000	0.00097569	-4.66833	1041000000	0	'C'	38	5	4	23.3053	19.4122	19.4122	'000021.SZ'	60417865	17.9168	'C'	2.4007	23.2559	1	0.333333	58.9001	2.4007	8.7308	25	0.0775065	-0.364666	1.15643	-0.372296	2.07452	2.49398	4.66833	1	0	1	0		0.0128587	9.11529	730910
2020	'000021.SZ'	14970000000	14490000000	305700000	305700000	28000000000	448600000	61.5132	5.3344	67	28600000000	0.00107172	-4.61355	1942000000	0	'C'	38	5	4	23.4291	19.5382	19.5382	'000021.SZ'	66034243	18.0057	'C'	-10.7763	23.3966	1	0.333333	61.5132	-10.7763	5.3344	25	0.0566558	-0.512407	0.955633	-0.380526	2.11586	2.17856	4.61355	1	0	1	0		0.0112803	8.85572	445607
2021	'000021.SZ'	16490000000	15980000000	327900000	327900000	28000000000	632600000	62.9761	11.8163	125	62960000000	0.00097092	-4.55817	2830000000	0	'C'	38	6	4	23.5259	19.6081	19.6081	'000021.SZ'	71346735	18.0831	'C'	1.7435	23.4945	1	0.375	62.9761	1.7435	11.8163	36	0.0589571	-0.228052	1.33393	-0.396222	2.03414	2.74379	4.55817	1	0	1	0		0.0117921	9.15175	553297
2022	'000021.SZ'	16120000000	14960000000	270900000	270900000	28000000000	999100000	57.5808	8.8963	119	56620000000		-4.57524	1885000000	0	'C'	38	6	4	23.5032	19.4172	19.4172	'000021.SZ'	73541813	18.1134	'C'	5.3888	23.4284	1	0.333333	57.5808	5.3888	8.8963	36	0.0447364	-0.355307	1.16179	-0.400194	2.06996	2.47625	4.57524	1	0	1	0		0.0114728	9.35262	612559
2010	'000023.SZ'	919600000	896200000	22792047	22792047	1400000000	26221925	70.8031	8.1227	0		0.00051628	-4.63905	7.20596e+06	0	'C'	39	3	3	20.6395	16.9419	16.9419	'000023.SZ'	8.34095e+06	15.9367	'C'	3.9492	20.6136	0	0.333333	70.8031	3.9492	8.1227	9	0.00638449	-1.68385	0.592535	-0.402839	2.04015	0.545998	4.63905	0	1	0	1				704726
2011	'000023.SZ'	800100000	779500000	21638097	21638097	1400000000	25481437	66.1815	4.2449	0		0.00095513	-4.62068	15399218	0	'C'	39	3	3	20.5003	16.89	16.89	'000023.SZ'	7.36281e+06	15.812	'C'	6.8646	20.4741	0	0.333333	66.1815	6.8646	4.2449	9	0.00529026	-1.85398	0.366255	-0.393211	2.08907	0.208128	4.62068	0	1	0	1				742823
2012	'000023.SZ'	877900000	890800000	18005423	18005423	1400000000	3.09468e+06	68.4301	2.9048	1	467600000	0.00049909	-4.56329	32767149	0	'C'	39	4	3	20.5931	16.7062	16.7062	'000023.SZ'	8.50155e+06	15.9558	'C'	4.8949	20.6076	0	0.333333	68.4301	4.8949	2.9048	16	0.00306776	-1.91266	0.287815	-0.391429	2.10583	0.0895582	4.56329	0	1	0	1				656936
2013	'000023.SZ'	1070000000	1050000000	30450330	30450330	1400000000	-1.65844e+06	66.5814	1.5522	0		0.00115455	-4.58397	15460758	0	'C'	39	3	3	20.7905	17.2316	17.2316	'000023.SZ'	8.95126e+06	16.0073	'C'	4.5557	20.7719	0	0.333333	66.5814	4.5557	1.5522	9	0.00286371	-1.97202	0.20891	-0.387922	2.12291	-0.028119	4.58397	0	1	0	1				683761
2014	'000023.SZ'	1092000000	1070000000	35169789	35169789	1400000000	23907803	69.1395	4.3571	0		0.00251245	-4.6116	27866419	0	'C'	39	2	3	20.8116	17.3757	17.3757	'000023.SZ'	8.78377e+06	15.9884	'C'	-8.7137	20.7906	0	0.333333	69.1395	-8.7137	4.3571	4	0.00362685	-1.84895	0.37258	-0.39491	2.08752	0.216243	4.6116	0	1	0	1				867428
2015	'000023.SZ'	1038000000	984900000	49699294	49699294	1400000000	18345328	71.1966	4.8409	0			-4.68536	9.40881e+06	0	'C'	39	3	3	20.7604	17.7215	17.7215	'000023.SZ'	7.58132e+06	15.8412	'C'	-3.8071	20.7081	0	0.375	71.1966	-3.8071	4.8409	9	0.00319239	-1.82769	0.400737	-0.396589	2.08138	0.257836	4.68536	0	1	0	1				879513
2016	'000023.SZ'	1010000000	990800000	33263796	33263796	1400000000	28666338	71.4821	7.1644	8	4168000000		-4.71591	14303735	0	'C'	39	3	3	20.7332	17.32	17.32	'000023.SZ'	8.2478e+06	15.9255	'C'	-0.1367	20.714	0	0.333333	71.4821	-0.1367	7.1644	9	0.00350658	-1.72573	0.536274	-0.402643	2.05204	0.459947	4.71591	0	1	0	1				841690
2017	'000023.SZ'	1229000000	1211000000	43391803	43391803	1400000000	11747836	69.9066	2.5804	10	1255000000		-4.71659	49512900	0	'C'	39	1	3	20.9296	17.5858	17.5858	'000023.SZ'	9.32415e+06	16.0481	'C'	4.0377	20.9148	0	0.333333	69.9066	4.0377	2.5804	1	0.0031942	-1.92691	0.268914	-0.390441	2.10994	0.061507	4.71659	0	1	0	1				863952
2018	'000023.SZ'	1611000000	1552000000	56571215	56571215	1400000000	36148734	75.4666	7.6296	10	236800000		-4.70169	42260355	0	'C'	39	2	3	21.2003	17.851	17.851	'000023.SZ'	11355351	16.2452	'C'	11.2843	21.1631	0	0.375	75.4666	11.2843	7.6296	4	0.00364858	-1.70532	0.563421	-0.403789	2.04618	0.50049	4.70169	0	1	0	1				1.09456e+06
2019	'000023.SZ'	1831000000	1734000000	72188789	72188789	1400000000	3.23395e+06	78.1529	6.2381	1	20336000		-4.66643	61602866	0	'C'	39	3	3	21.3279	18.0948	18.0948	'000023.SZ'	12056078	16.3051	'C'	4.0842	21.2737	0	0.375	78.1529	4.0842	6.2381	9	0.00292192	-1.76635	0.48218	-0.400615	2.0637	0.378922	4.66643	0	1	0	1	0			1.481e+06
2020	'000023.SZ'	1783000000	1742000000	80842951	80842951	1400000000	106400000	76.7842	11.2258	5	157300000		-4.66868	6532042	0	'C'	39	2	3	21.3017	18.208	18.208	'000023.SZ'	11380841	16.2474	'C'	1.6518	21.2782	0	0.333333	76.7842	1.6518	11.2258	4	0.00248909	-1.5474	0.772985	-0.414539	2.00065	0.811695	4.66868	0	1	0	1	0			1.69494e+06
2021	'000023.SZ'	1480000000	1492000000	57962582	57962582	1400000000	2.0041e+06	73.9688	-1.695	1	679200000	0	-4.68719	24206151	0	'C'	39	2	3	21.1152	17.8753	17.8753	'000023.SZ'	10358880	16.1534	'C'	5.649	21.1235	0	0.333333	73.9688	5.649	-1.695	4	0.00200721	-2.11449	0.0194354	-0.37981	2.16387	-0.310987	4.68719	0	1	0	1	0			1.81218e+06
2022	'000023.SZ'	363000000	598100000	65640908	65640908	1400000000	35543026	74.1732	-12.1055	5	457200000	0	-4.67254	3.26441e+06	0	'C'	39	3	3	19.71	17.9997	17.9997	'000023.SZ'	2.45495e+06	14.7136	'C'	-1.4724	20.2093	0	0.333333	74.1732	-1.4724	-12.1055	9	0.00134532	-2.57138	-0.587748	-0.352058	2.29537	-1.21582	4.67254	0	1	0	1		0.00815504	9.75794	1.44944e+06
2010	'000025.SZ'	386300000	401800000	14784419	14784419	2400000000	7.94813e+06	68.0975	3.7669	0			-4.60864	681755	0	'F'	37	4	4	19.7722	16.5091	16.5091	'000025.SZ'	3.95156e+06	15.1896	'F'	2.7567	19.8114	1	0.333333	68.0975	2.7567	3.7669	16	0.00552652	-0.867779	1.15371	-0.430513	1.42495	1.28037	4.60864	1	0	1	0				601775
2011	'000025.SZ'	403300000	418200000	13285537	13285537	2400000000	7.56062e+06	66.6757	2.0709	0			-4.59436	2.32262e+06	0	'F'	37	4	4	19.8151	16.4022	16.4022	'000025.SZ'	4.24899e+06	15.2622	'F'	-1.771	19.8515	1	0.333333	66.6757	-1.771	2.0709	16	0.00367793	-0.942102	1.05456	-0.42745	1.44624	1.13125	4.59436	1	0	1	0				591651
2012	'000025.SZ'	419600000	429700000	12581106	12581106	2400000000	89758.3	64.7128	1.2237	2	585100000		-4.54036	30822849	0	'F'	37	4	4	19.8549	16.3477	16.3477	'000025.SZ'	4.48873e+06	15.3171	'F'	1.1323	19.8786	1	0.333333	64.7128	1.1323	1.2237	16	0.00167569	-0.979159	1.00489	-0.426824	1.4568	1.05571	4.54036	1	0	1	0				673259
2013	'000025.SZ'	486700000	478800000	14408688	14408688	2400000000	-5.897e+06	68.8234	3.9478	0			-4.55025	31164527	0	'F'	37	4	4	20.0032	16.4833	16.4833	'000025.SZ'	5.01395e+06	15.4277	'F'	0.7933	19.9867	1	0.333333	68.8234	0.7933	3.9478	16	0.00161239	-0.859589	1.16374	-0.434284	1.42237	1.29224	4.55025	1	0	1	0				726025
2014	'000025.SZ'	465000000	481800000	17164185	17164185	2400000000	29295861	70.9393	3.6703	0			-4.5897	103700000	0	'F'	37	4	4	19.9575	16.6583	16.6583	'000025.SZ'	4.56287e+06	15.3335	'F'	-0.4889	19.993	1	0.333333	70.9393	-0.4889	3.6703	16	0.00157163	-0.871766	1.14756	-0.433563	1.42587	1.2681	4.5897	1	0	1	0				842092
2015	'000025.SZ'	303700000	277800000	19639739	19639739	2400000000	-12519446	74.9071	5.3989	3	1934000000		-4.60094	148000000	0	'F'	37	4	4	19.5316	16.7931	16.7931	'000025.SZ'	2.87103e+06	14.8702	'F'	0.8589	19.4425	1	0.333333	74.9071	0.8589	5.3989	16	0.00144395	-0.795887	1.24834	-0.43837	1.40402	1.41811	4.60094	1	0	1	0				882329
2016	'000025.SZ'	324200000	297500000	27144631	27144631	2400000000	23579621	24.8214	8.0692	2	118800000	0.00027749	-4.54321	67736916	0	'F'	37	4	4	19.597	17.1167	17.1167	'000025.SZ'	2801618	14.8457	'F'	-0.4311	19.5111	1	0.333333	24.8214	-0.4311	8.0692	16	0.00070303	-0.678635	1.40397	-0.446252	1.37023	1.64931	4.54321	1	0	1	0				587479
2017	'000025.SZ'	347200000	313000000	23171155	23171155	2400000000	50859982	23.5883	3.084	23	2399000000	0.00056625	-4.58917	31340611	0	'F'	37	3	4	19.6655	16.9584	16.9584	'000025.SZ'	3135072	14.9582	'F'	2.3031	19.5617	1	0.333333	23.5883	2.3031	3.084	9	0.00067545	-0.897443	1.11325	-0.43272	1.43321	1.2163	4.58917	1	0	1	0				656358
2018	'000025.SZ'	414200000	410700000	25802670	25802670	2400000000	39919939	28.881	7.1949	24	1973000000	0.00051916	-4.61668	31343083	0	'F'	37	4	4	19.842	17.066	17.066	'000025.SZ'	3629979	15.1047	'F'	1.846	19.8335	1	0.333333	28.881	1.846	7.1949	16	0.00055112	-0.717	1.35296	-0.444002	1.38126	1.57322	4.61668	1	0	1	0				1.08512e+06
2019	'000025.SZ'	571100000	509300000	31204795	31204795	2400000000	62572739	33.7101	8.6343	27	3357000000		-4.63322	124700000	0	'F'	37	4	4	20.163	17.2561	17.2561	'000025.SZ'	4.7471e+06	15.373	'F'	-9.0301	20.0485	1	0.333333	33.7101	-9.0301	8.6343	16	0.00040935	-0.653813	1.43688	-0.448034	1.36306	1.6981	4.63322	1	0	1	0				1.2292e+06
2020	'000025.SZ'	424400000	376300000	28365685	28365685	2400000000	116000000	18.6276	18.9275	45	7301000000		-4.62805	172600000	0	'F'	37	4	4	19.8662	17.1607	17.1607	'000025.SZ'	3.6227e+06	15.1027	'F'	-2.3099	19.7458	1	0.333333	18.6276	-2.3099	18.9275	16	0.00098616	-0.202062	2.03722	-0.475538	1.23305	2.59266	4.62805	1	0	1	0				1.75715e+06
2021	'000025.SZ'	508500000	430700000	38893598	38893598	2400000000	194500000	18.9527	4.4675	14	1677000000		-4.63522	138400000	0	'F'	37	4	4	20.047	17.4763	17.4763	'000025.SZ'	3.97642e+06	15.1959	'F'	-3.4742	19.8809	1	0.333333	18.9527	-3.4742	4.4675	16	0.00089906	-0.836733	1.19396	-0.436294	1.41575	1.33668	4.63522	1	0	1	0				1.40536e+06
2022	'000025.SZ'	837700000	777000000	38550182	38550182	2400000000	89557883	21.6415	9.5515	11	1616000000		-4.63723	152000000	0	'F'	37	4	4	20.5461	17.4675	17.4675	'000025.SZ'	6.56628e+06	15.6975	'F'	0.1768	20.4709	1	0.333333	21.6415	0.1768	9.5515	16	0.00096147	-0.613591	1.49044	-0.450066	1.35152	1.7783	4.63723	1	0	1	0				1706443
2010	'000026.SZ'	1781000000	1681000000	19980931	19980931	4100000000	57924584	51.7553	10.1127	8	54560000000	0.00104632	-4.46139	62405516	0	'F'	33	6	4	21.3003	16.8103	16.8103	'000026.SZ'	16752615	16.6341	'F'	4.4125	21.2425	1	0.333333	51.7553	4.4125	10.1127	36	0.011974	-0.209663	1.07674	-0.286283	0.72092	1.30171	4.46139	1	0	1	0		0.00107064	6.53062	520134
2011	'000026.SZ'	2561000000	2374000000	27414470	27414470	4100000000	91178970	47.1559	9.4901	12	153400000000	0.0014238	-4.47693	150600000	0	'F'	33	6	4	21.6637	17.1266	17.1266	'000026.SZ'	22068233	16.9096	'F'	-9.1192	21.588	1	0.333333	47.1559	-9.1192	9.4901	36	0.0113629	-0.236952	1.04035	-0.285102	0.728741	1.24704	4.47693	1	0	1	0		0.00474666	8.17221	545240
2012	'000026.SZ'	3024000000	2896000000	28090979	28090979	4100000000	162800000	51.8694	12.0028	23	290500000000	0.00392847	-4.47742	116300000	0	'F'	33	5	4	21.8298	17.151	17.151	'000026.SZ'	25881316	17.069	'F'	-21.1001	21.7864	1	0.333333	51.8694	-14.356	12.0028	25	0.0119414	-0.126701	1.18696	-0.29145	0.697034	1.46584	4.47742	1	0	1	0		0.00822787	8.59693	582058
2013	'000026.SZ'	3103000000	2957000000	31173812	31173812	4100000000	116400000	56.4416	8.176	16	95010000000	0.00961583	-4.46332	119000000	0	'F'	33	5	4	21.8558	17.2551	17.2551	'000026.SZ'	25805256	17.0661	'F'	-10.9603	21.8076	1	0.333333	56.4416	-10.9603	8.176	25	0.0125873	-0.294708	0.963878	-0.280504	0.745437	1.1341	4.46332	1	0	1	0		0.00938419	8.73595	602743
2014	'000026.SZ'	3278000000	3118000000	38648432	38648432	4100000000	125900000	56.759	8.7241	1	8.84495e+06	0.00960811	-4.4598	185700000	0	'F'	33	5	4	21.9105	17.47	17.47	'000026.SZ'	25678795	17.0612	'F'	3.2756	21.8606	1	0.375	56.759	3.2756	8.7241	25	0.0116939	-0.270594	0.995723	-0.282742	0.738444	1.18083	4.4598	1	0	1	0		0.0104507	8.89223	607100
2015	'000026.SZ'	3162000000	3038000000	39396748	39396748	4100000000	152800000	55.2603	9.186	9	4326000000	0.00988334	-4.47255	230400000	0	'F'	33	5	4	21.8745	17.4892	17.4892	'000026.SZ'	24639038	17.0198	'F'	0.2549	21.8346	1	0.333333	55.2603	0.2549	9.186	25	0.0123401	-0.250361	1.02274	-0.283457	0.732657	1.22158	4.47255	1	0	1	0		0.0135491	9.09821	591296
2016	'000026.SZ'	2994000000	2867000000	45254586	45254586	4100000000	125700000	45.7733	6.1894	6	2111000000	0.00151905	-4.47764	189700000	0	'F'	33	5	4	21.8198	17.6278	17.6278	'000026.SZ'	22446881	16.9267	'F'	5.2659	21.7765	1	0.333333	45.7733	5.2659	6.1894	25	0.011833	-0.381855	0.847929	-0.275734	0.770482	0.960822	4.47764	1	0	1	0		0.00882606	8.81564	568536
2017	'000026.SZ'	3346000000	3183000000	71564367	71564367	4100000000	123000000	40.6989	4.7387	17	7472000000	0.00131742	-4.47792	136900000	0	'F'	33	5	4	21.931	18.0861	18.0861	'000026.SZ'	22089034	16.9106	'F'	7.7783	21.881	1	0.333333	40.6989	7.7783	4.7387	25	0.00994108	-0.445408	0.763082	-0.273374	0.788671	0.83297	4.47792	1	0	1	0		0.0104267	8.97363	565841
2018	'000026.SZ'	3400000000	3190000000	69779038	69779038	4100000000	138500000	31.0582	5.7949	7	160300000	0.00075018	-4.47695	146900000	0	'F'	33	5	4	21.9472	18.0608	18.0608	'000026.SZ'	22607761	16.9338	'F'	10.1314	21.8834	1	0.333333	31.0582	10.1314	5.7949	25	0.00884929	-0.39898	0.824532	-0.27716	0.775243	0.923635	4.47694	1	0	1	0		0.0138148	9.12946	623985
2019	'000026.SZ'	3704000000	3451000000	82602846	82602846	4100000000	169100000	28.6011	7.2978	15	2787000000		-4.4634	166700000	0	'F'	33	4	4	22.0327	18.2296	18.2296	'000026.SZ'	23500565	16.9725	'F'	8.8315	21.9618	1	0.333333	28.6011	8.8315	7.2978	16	0.00807336	-0.332965	0.912073	-0.281897	0.756194	1.05341	4.4634	1	0	1	0		0.013154	9.12401	658747
2020	'000026.SZ'	4243000000	3901000000	132900000	132900000	4100000000	199900000	29.4179	8.265	8	1258000000		-4.47679	133500000	0	'F'	33	5	4	22.1686	18.7048	18.7048	'000026.SZ'	23594667	16.9765	'F'	3.9841	22.0846	1	0.333333	29.4179	3.9841	8.265	25	0.00777325	-0.290494	0.968437	-0.284778	0.74395	1.13712	4.47679	1	0	1	0	0	0.0119805	9.10746	741732
2021	'000026.SZ'	5244000000	4764000000	145900000	145900000	4100000000	252000000	30.3269	10.7843	90	48050000000	0	-4.4769	204400000	0	'F'	33	5	4	22.3803	18.7987	18.7987	'000026.SZ'	28406244	17.1621	'F'	2.6967	22.2844	1	0.333333	30.3269	2.6967	10.7843	25	0.0112884	-0.180142	1.11581	-0.288683	0.712382	1.35937	4.4769	1	0	1	0	0	0.0128124	9.25969	865831
2022	'000026.SZ'	4354000000	4036000000	136600000	136600000	4100000000	421900000	26.6957	13.3435	27	14220000000	0	-4.47742	114100000	0	'F'	33	5	4	22.1944	18.7325	18.7325	'000026.SZ'	24024365	16.9946	'F'	2.6512	22.1184	1	0.333333	26.6957	2.6512	13.3435	25	0.0104559	-0.0677607	1.26494	-0.296339	0.679982	1.58083	4.47742	1	0	1	0		0.0140619	9.33928	1.03203e+06
2010	'000027.SZ'	12460000000	11410000000	616900000	616900000	150000000000	2080000000	48.1501	16.4147	34	286600000000	0.0046706	-4.22856	1285000000	0	'D'	30	6	4	23.2462	20.2401	20.2401	'000027.SZ'	45256734	17.6279	'D'	2.2059	23.1575	1	0.333333	48.1501	2.2059	16.4147	36	0.0317439	0.607238	0.838826	-0.136166	0.54172	1.85162	4.22856	1	0	1	0				83129000
2011	'000027.SZ'	14390000000	13460000000	567700000	567700000	150000000000	1901000000	43.5322	10.4741	36	156200000000	0.00673174	-4.2689	2619000000	0	'D'	30	4	4	23.3896	20.1571	20.1571	'000027.SZ'	53453793	17.7943	'D'	3.0801	23.3232	1	0.333333	43.5322	3.0801	10.4741	16	0.0301423	0.346596	0.492186	-0.121355	0.616663	1.33409	4.2689	1	0	1	0				98147331
2012	'000027.SZ'	12830000000	11830000000	569500000	569500000	150000000000	1190000000	46.2982	7.9528	57	59770000000	0.00708711	-4.30419	1451000000	0	'D'	30	4	4	23.2749	20.1602	20.1602	'000027.SZ'	47622518	17.6788	'D'	3.5349	23.1938	1	0.333333	46.2982	3.5349	7.9528	16	0.0320064	0.235812	0.345398	-0.112938	0.648662	1.11693	4.30419	1	0	1	0				4.0584e+06
2013	'000027.SZ'	12350000000	10930000000	626000000	626000000	150000000000	1086000000	45.7686	6.5031	38	43290000000	0.00857849	-4.30609	1536000000	0	'D'	30	5	4	23.237	20.2548	20.2548	'000027.SZ'	44660620	17.6146	'D'	4.9274	23.1145	1	0.333333	45.7686	4.9274	6.5031	25	0.0241558	0.172684	0.25983	-0.115572	0.666389	0.983331	4.30609	1	0	1	0		0.00036255	8.1457	3.77086e+06
2014	'000027.SZ'	12510000000	10620000000	578100000	578100000	150000000000	1304000000	43.5835	9.2295	21	9252000000	0.0107139	-4.31369	1814000000	0	'D'	30	4	4	23.2495	20.1753	20.1753	'000027.SZ'	46231672	17.6492	'D'	4.9343	23.0864	1	0.333333	43.5835	4.9343	9.2295	16	0.0174802	0.292777	0.417947	-0.128576	0.631436	1.21359	4.31369	1	0	1	0		0.00055704	8.58771	3.56238e+06
2015	'000027.SZ'	11130000000	9407000000	593500000	593500000	150000000000	2307000000	47.0503	11.955	79	97420000000	0.00408246	-4.23042	4740000000	0	'D'	30	5	4	23.1329	20.2016	20.2016	'000027.SZ'	40845288	17.5253	'D'	2.741	22.9647	1	0.333333	47.0503	2.741	11.955	25	0.0183901	0.412347	0.577006	-0.135225	0.597066	1.45119	4.23042	1	0	1	0		0.00058866	8.71273	3.36003e+06
2016	'000027.SZ'	11320000000	9781000000	696800000	696800000	150000000000	2424000000	57.1741	9.083	77	64160000000	0.00490609	-4.18617	6438000000	0	'D'	30	5	4	23.1497	20.3619	20.3619	'000027.SZ'	39727536	17.4976	'D'	2.0825	23.0037	1	0.333333	57.1741	2.0825	9.083	25	0.0167704	0.286393	0.409311	-0.128772	0.633234	1.20017	4.18617	1	0	1	0		0.00056681	8.83197	2.31633e+06
2017	'000027.SZ'	15550000000	14460000000	762100000	762100000	150000000000	1645000000	59.2068	6.2192	99	31800000000	0.00549023	-4.24195	8784000000	0	'D'	30	4	4	23.4671	20.4516	20.4516	'000027.SZ'	53225413	17.79	'D'	2.5347	23.3944	1	0.333333	59.2068	2.5347	6.2192	16	0.01809	0.160611	0.242479	-0.11988	0.669519	0.952729	4.24195	1	0	1	0		0.00075034	9.05522	2.12228e+06
2018	'000027.SZ'	18530000000	17530000000	734200000	734200000	150000000000	850800000	67.9887	3.4894	73	16130000000	0.00596128	-4.25899	7331000000	0	'D'	30	4	4	23.6425	20.4143	20.4143	'000027.SZ'	64095278	17.9759	'D'	2.6275	23.587	1	0.333333	67.9887	2.6275	3.4894	16	0.0197108	0.0406912	0.0835013	-0.1111	0.704134	0.717226	4.25899	1	0	1	0		0.00022701	8.00623	2.65968e+06
2019	'000027.SZ'	20820000000	18980000000	902400000	902400000	150000000000	636900000	67.6944	3.0416	74	14810000000		-4.27683	10730000000	0	'D'	30	5	4	23.759	20.6205	20.6205	'000027.SZ'	68008722	18.0351	'D'	6.3122	23.6669	1	0.333333	67.6944	6.3122	3.0416	25	0.0222284	0.0208756	0.0577172	-0.107774	0.709982	0.6808	4.27683	1	0	1	0		0.00192131	10.1098	2.78649e+06
2020	'000027.SZ'	20450000000	18480000000	1538000000	1538000000	150000000000	1983000000	65.0566	6.282	117	26180000000		-4.25578	14680000000	0	'D'	30	6	4	23.7415	21.1539	21.1539	'000027.SZ'	57628007	17.8695	'D'	1.6988	23.6401	1	0.333333	65.0566	1.6988	6.282	36	0.0203643	0.163222	0.246439	-0.118146	0.668897	0.960412	4.25578	1	0	1	0		0.00217279	10.3127	3001731
2021	'000027.SZ'	31570000000	29830000000	1718000000	1718000000	150000000000	4073000000	63.3063	11.7092	90	14140000000		-4.23305	12250000000	0	'D'	30	6	4	24.1755	21.2646	21.2646	'000027.SZ'	86251084	18.2728	'D'	1.8686	24.1187	1	0.333333	63.3063	1.8686	11.7092	36	0.0200155	0.401454	0.562885	-0.133195	0.600294	1.43144	4.23305	1	0	1	0		0.00276477	10.6621	2.77011e+06
2022	'000027.SZ'	37520000000	35430000000	1785000000	1785000000	150000000000	2868000000	62.2932	5.1122	117	27690000000		-4.18775	11080000000	0	'D'	30	6	4	24.3483	21.3025	21.3025	'000027.SZ'	101500000	18.4351	'D'	1.7358	24.2907	1	0.333333	62.2932	1.7358	5.1122	36	0.0244648	0.111615	0.178759	-0.111531	0.683987	0.86283	4.18775	1	0	1	0		0.00283264	10.278	2.46483e+06
2010	'000028.SZ'	13060000000	12770000000	127200000	127200000	48000000000	184600000	83.2209	26.5693	59	311300000000	0.00041008	-4.63326	178000000	0	'F'	37	5	4	23.2932	18.6612	18.6612	'000028.SZ'	73525230	18.1131	'F'	2.2747	23.2703	1	0.333333	83.2209	2.2747	25.0916	25	0.139369	0.0596481	2.4148	-0.376391	1.16557	3.26363	4.63326	1	0	1	0				3.08449e+06
2011	'000028.SZ'	15130000000	14770000000	142300000	142300000	48000000000	234300000	82.0599	27.8519	46	324800000000	0.00167516	-4.62665	199000000	0	'F'	37	4	4	23.44	18.7736	18.7736	'000028.SZ'	82535342	18.2287	'F'	2.3174	23.416	1	0.333333	82.0599	2.3174	25.0916	16	0.119947	0.0608894	2.41226	-0.392659	1.16411	3.2446	4.62665	1	0	1	0		0.00914663	9.53078	3120236
2012	'000028.SZ'	18010000000	17480000000	156000000	156000000	48000000000	326400000	81.3874	27.496	71	237200000000	0.00174818	-4.63778	193600000	0	'F'	37	5	4	23.6143	18.8653	18.8653	'000028.SZ'	95784314	18.3776	'F'	-5.5796	23.5843	1	0.333333	81.3874	-5.5796	25.0916	25	0.099006	0.0622276	2.40952	-0.410198	1.16254	3.22408	4.63778	1	0	1	0		0.00828585	9.65789	3.72668e+06
2013	'000028.SZ'	21200000000	20600000000	159500000	159500000	48000000000	443600000	80.2164	30.4394	99	411600000000	0.00149473	-4.62364	150500000	0	'F'	37	4	4	23.7772	18.8873	18.8873	'000028.SZ'	112000000	18.5344	'F'	-0.1746	23.7484	1	0.333333	80.2164	-0.1746	25.0916	16	0.0962951	0.0624008	2.40916	-0.412469	1.16233	3.22143	4.62364	1	0	1	0		0.00864547	9.8662	4.31833e+06
2014	'000028.SZ'	23950000000	23220000000	172000000	172000000	48000000000	526400000	79.0499	25.8904	100	307000000000	0.00083567	-4.60676	342700000	0	'F'	37	4	4	23.8994	18.9628	18.9628	'000028.SZ'	124000000	18.6357	'F'	0.3079	23.8684	1	0.333333	79.0499	0.3079	25.0916	16	0.0951495	0.062474	2.40901	-0.413428	1.16225	3.2203	4.60676	1	0	1	0		0.00723892	9.83642	4.95315e+06
2015	'000028.SZ'	25990000000	25140000000	164300000	164300000	48000000000	645300000	62.1854	18.6179	95	341400000000	0.00085522	-4.58343	190400000	0	'F'	37	5	4	23.9811	18.9173	18.9173	'000028.SZ'	136200000	18.73	'F'	-8.6137	23.9479	1	0.333333	62.1854	-8.6137	18.6179	25	0.0921013	-0.221474	2.03109	-0.398379	1.24382	2.65506	4.58343	1	0	1	0		0.00633069	9.78012	5.21426e+06
2016	'000028.SZ'	41250000000	39920000000	195100000	195100000	48000000000	743400000	57.8883	14.9014	131	443900000000	0.00056106	-4.5491	265900000	0	'F'	37	4	4	24.4429	19.0892	19.0892	'000028.SZ'	206100000	19.1441	'F'	-3.9801	24.4102	1	0.333333	57.8883	-3.9801	14.9014	16	0.0960533	-0.384851	1.81488	-0.384964	1.29107	2.33614	4.5491	1	0	1	0		0.005534	9.73933	6.03089e+06
2017	'000028.SZ'	41260000000	40090000000	215700000	215700000	48000000000	936900000	58.1754	17.0691	195	428900000000	0.0005889	-4.54531	204300000	0	'F'	37	5	4	24.4432	19.1892	19.1892	'000028.SZ'	200600000	19.1167	'F'	1.5924	24.4144	1	0.333333	58.1754	1.5924	17.0691	25	0.116395	-0.291006	1.94396	-0.37382	1.26521	2.54434	4.54531	1	0	1	0		0.0020519	7.6322	1.94642e+06
2018	'000028.SZ'	43120000000	41810000000	231900000	231900000	48000000000	1407000000	55.569	11.8542	211	234000000000	0.00145806	-4.5378	255500000	0	'F'	37	7	4	24.4873	19.2617	19.2617	'000028.SZ'	205400000	19.1406	'F'	0.2449	24.4563	1	0.428571	55.569	0.2449	11.8542	49	0.09171	-0.51832	1.63661	-0.380317	1.32925	2.06723	4.5378	1	0	1	0				1.83557e+06
2019	'000028.SZ'	52050000000	50500000000	255800000	255800000	48000000000	1301000000	51.9335	11.5226	157	165900000000	0.0013013	-4.58061	245200000	0	'F'	37	5	4	24.6754	19.36	19.36	'000028.SZ'	241300000	19.3014	'F'	0.1458	24.6453	1	0.333333	51.9335	0.1458	11.5226	25	0.0777087	-0.53198	1.61544	-0.391142	1.33239	2.0247	4.58061	1	0	1	0				1.73733e+06
2020	'000028.SZ'	59650000000	57850000000	357200000	357200000	48000000000	1465000000	54.1779	10.4098	196	121800000000	0.00156667	-4.57142	293800000	0	'F'	37	5	4	24.8118	19.6938	19.6938	'000028.SZ'	252000000	19.3451	'F'	1.1615	24.7811	1	0.363636	54.1779	1.1615	10.4098	25	0.0805352	-0.581004	1.55092	-0.385749	1.34666	1.93082	4.57142	1	0	1	0				1.91015e+06
2021	'000028.SZ'	68360000000	66810000000	340200000	340200000	48000000000	1578000000	57.3461	10.4796	135	55060000000	0.00127565	-4.57231	370400000	0	'F'	37	5	4	24.948	19.645	19.645	'000028.SZ'	292800000	19.4949	'F'	3.4693	24.925	1	0.363636	57.3461	3.4693	10.4796	25	0.0834659	-0.578127	1.55537	-0.383484	1.346	1.93976	4.57231	1	0	1	0				1.55787e+06
2022	'000028.SZ'	73440000000	71400000000	455300000	455300000	48000000000	1772000000	57.876	9.2572	113	23330000000	0.00416142	-4.59266	322200000	0	'F'	37	5	4	25.0198	19.9364	19.9364	'000028.SZ'	290100000	19.4858	'F'	-1.9156	24.9916	1	0.4	57.876	-1.9156	9.2572	25	0.0915248	-0.632296	1.48514	-0.37341	1.36205	1.84149	4.59265	1	0	1	0				1.73559e+06
2010	'000029.SZ'	1021000000	935200000	39338801	39338801	5500000000	13483919	63.8325	1.6592	2	1390000000	0.00795231	-4.63519	5.61003e+06	0	'K'	37	5	3	20.7441	17.4877	17.4877	'000029.SZ'	7.95906e+06	15.8898	'K'	-20.3716	20.6563	1	0.333333	63.8325	-14.356	1.6592	25	0.002248	-2.80352	1.07953	-0.445209	0.340574	-1.82862	4.63519	1	0	0	1				393796
2011	'000029.SZ'	1026000000	895500000	36389941	36389941	5500000000	86113367	61.5344	6.3813	3	565900000	0.00900702	-4.63694	7.78109e+06	0	'K'	37	5	3	20.7493	17.4098	17.4098	'000029.SZ'	8.17562e+06	15.9167	'K'	-5.2998	20.6129	1	0.333333	61.5344	-5.2998	6.3813	25	0.0027039	-2.59628	1.35497	-0.457666	0.280941	-1.41804	4.63694	1	0	0	1				548365
2012	'000029.SZ'	1030000000	893700000	36675028	36675028	5500000000	94363345	56.7289	6.846	7	551900000	0.00834033	-4.62571	6.68284e+06	0	'K'	37	5	3	20.753	17.4176	17.4176	'000029.SZ'	8.18776e+06	15.9182	'K'	1.7665	20.6109	1	0.333333	56.7289	1.7665	6.846	25	0.00170213	-2.57582	1.38193	-0.459769	0.274994	-1.37866	4.62571	1	0	0	1				574690
2013	'000029.SZ'	2116000000	1819000000	37159445	37159445	5500000000	77952853	59.4074	6.7519	6	290000000	0.00745234	-4.63431	6.07908e+06	0	'K'	37	5	3	21.473	17.4307	17.4307	'000029.SZ'	16760917	16.6346	'K'	-7.1314	21.3216	1	0.333333	59.4074	-7.1314	6.7519	25	0.00175484	-2.57996	1.37645	-0.459469	0.276187	-1.38679	4.63431	1	0	0	1				579712
2014	'000029.SZ'	2132000000	1733000000	38068842	38068842	5500000000	60010589	58.8383	13.0487	1	4.74899e+06	0.00799165	-4.63189	3.01612e+06	0	'K'	37	5	3	21.4805	17.4549	17.4549	'000029.SZ'	16773316	16.6353	'K'	3.7085	21.273	1	0.333333	58.8383	3.7085	13.0487	25	0.00249148	-2.30363	1.74375	-0.475973	0.196678	-0.839168	4.63189	1	0	0	1				1.21917e+06
2015	'000029.SZ'	2163000000	1754000000	38750020	38750020	5500000000	268700000	53.5301	14.8095	5	1602000000	0.00887193	-4.63611	4.89463e+06	0	'K'	37	5	3	21.4949	17.4726	17.4726	'000029.SZ'	16934026	16.6448	'K'	3.9073	21.2852	1	0.333333	53.5301	3.9073	14.8095	25	0.0021211	-2.22632	1.84639	-0.481071	0.174402	-0.686601	4.63611	1	0	0	1				1159495
2016	'000029.SZ'	2352000000	1933000000	38949995	38949995	5500000000	475000000	47.2851	13.4037	10	2501000000	0.0135017	-4.60768	1.82104e+06	0	'K'	37	5	3	21.5785	17.4778	17.4778	'000029.SZ'	18384484	16.727	'K'	9.2275	21.3825	1	0.333333	47.2851	9.2275	13.4037	25	0.00188822	-2.28801	1.76438	-0.477443	0.192147	-0.808927	4.60768	1	0	0	1				1.21197e+06
2017	'000029.SZ'	1346000000	1107000000	30516220	30516220	5500000000	303900000	33.5385	12.5239	3	23484759	0.0128256	-4.61711	817310	0	'K'	37	5	3	21.0203	17.2338	17.2338	'000029.SZ'	11257550	16.2366	'K'	12.5547	20.825	1	0.333333	33.5385	12.5547	12.5239	25	0.00123688	-2.32658	1.71298	-0.475597	0.203215	-0.885978	4.61711	1	0	0	1				1.19453e+06
2018	'000029.SZ'	2175000000	1510000000	45836830	45836830	5500000000	224200000	32.3178	6.7611	3	21623400	0.0112857	-4.61733	629839	0	'K'	37	6	3	21.5004	17.6406	17.6406	'000029.SZ'	16250973	16.6037	'K'	-11.3594	21.1356	1	0.333333	32.3178	-11.3594	6.7611	36	0.00063976	-2.57948	1.37684	-0.460428	0.275987	-1.38708	4.61733	1	0	0	1				703929
2019	'000029.SZ'	2549000000	1851000000	53909576	53909576	5500000000	409300000	31.4014	16.346	3	21680171	0.0119415	-4.61718	21918491	0	'K'	37	5	3	21.6589	17.8028	17.8028	'000029.SZ'	18203390	16.7171	'K'	10.6028	21.3392	1	0.333333	31.4014	10.6028	16.346	25	0.00084156	-2.1588	1.93582	-0.48632	0.154891	-0.554405	4.61718	1	0	0	1				1.1132e+06
2020	'000029.SZ'	1615000000	1264000000	60467834	60467834	5500000000	565500000	28.2032	15.7863	3	21290927	0.0129199	-4.61825	749215	0	'K'	37	5	3	21.2026	17.9176	17.9176	'000029.SZ'	11172799	16.229	'K'	17.8332	20.9575	1	0.375	28.2032	16.0972	15.7863	25	0.00092772	-2.18337	1.90319	-0.484726	0.161969	-0.602932	4.61825	1	0	0	1				1.32402e+06
2021	'000029.SZ'	1321000000	1051000000	43926712	43926712	5500000000	300500000	25.9237	7.7764	2	70523.1	0.00845721	-4.63551	1.8455e+06	0	'K'	37	5	3	21.0015	17.598	17.598	'000029.SZ'	9985000	16.1166	'K'	-12.7748	20.7732	1	0.333333	25.9237	-12.7748	7.7764	25	0.00057753	-2.53491	1.43604	-0.463241	0.263153	-1.29896	4.63551	1	0	0	1				968231
2022	'000029.SZ'	634400000	594400000	35724204	35724204	5500000000	252900000	31.6243	5.7095	4	691200000	0.0117837	-4.63358	713537	0	'K'	37	4	3	20.2682	17.3913	17.3913	'000029.SZ'	5.07907e+06	15.4406	'K'	-24.4633	20.203	1	0.333333	31.6243	-14.356	5.7095	16	0.00044328	-2.62563	1.31549	-0.457733	0.28926	-1.47861	4.63358	1	0	0	1				837003
2010	'000030.SZ'	1.48036e+06	25463663			15000000000	-46402998	4193.94		0			-4.51917	2080	1	'C'	35	1	4	14.2078			'000030.SZ'			'C'	135.375	17.0528	1	0.428571	86.9722	16.0972		1							4.51917	0	0	0	0				231746
2011	'000030.SZ'	109007	7.20371e+06	54050	54050	15000000000	-27896739	2945.4		0			-4.53071		1	'C'	35	1	4	11.5992	10.8977	10.8977	'000030.SZ'	5293.14	8.57417	'C'	65.2502	15.7901	1	0.428571	86.9722	16.0972		1							4.53071	0	0	0	0				185045
2012	'000030.SZ'	0	3.82902e+06	378270	378270	15000000000	1086000000	96.9146		0			-4.52067		1	'C'	35	2	4		12.8434	12.8434	'000030.SZ'			'C'	-1980.61	15.1581	1	0.428571	86.9722	-14.356		4							4.52067	0	0	0	0				13625.9
2013	'000030.SZ'	5228000000	5052000000	26136262	26136262	15000000000	-2.5112e+06	106.695	-1871.88	0		2.179e-05	-4.52734	177200000	0	'C'	35	1	4	22.3773	17.0788	17.0788	'000030.SZ'	45648230	17.6365	'C'	1.7017	22.343	1	0.428571	86.9722	1.7017	-20.5794	1							4.52734	1	0	1	0				0
2014	'000030.SZ'	5010000000	4822000000	29119559	29119559	15000000000	444200000	40.2571	28.6289	11	6959000000	6.892e-05	-4.55125	147000000	0	'C'	35	1	4	22.3347	17.1869	17.1869	'000030.SZ'	42453499	17.5639	'C'	-19.6421	22.2965	1	0.375	40.2571	-14.356	25.0916	1	0.0152016	0.642421	1.76645	-0.351904	1.39485	3.45182	4.55125	1	0	1	0		0.0159635	9.78785	820562
2015	'000030.SZ'	4332000000	4245000000	35732885	35732885	15000000000	654300000	34.5046	15.4673	23	4711000000	4.468e-05	-4.53566	129200000	0	'C'	35	3	4	22.1892	17.3916	17.3916	'000030.SZ'	34677035	17.3616	'C'	-3.9494	22.1689	1	0.375	34.5046	-3.9494	15.4673	9	0.0165864	0.219904	1.20539	-0.324576	1.51656	2.61728	4.53566	1	0	1	0		0.0171477	9.88602	789725
2016	'000030.SZ'	5857000000	5654000000	73825981	73825981	15000000000	544800000	34.3888	11.1968	37	44700000000	0	-4.52256	392600000	0	'C'	35	3	4	22.4909	18.1172	18.1172	'000030.SZ'	38334984	17.4619	'C'	-2.862	22.4556	1	0.333333	34.3888	-2.862	11.1968	9	0.01218	0.0327456	0.955772	-0.316655	1.57019	2.24205	4.52256	1	0	1	0		0.0143736	9.70593	611796
2017	'000030.SZ'	7193000000	6843000000	91199320	91199320	15000000000	668800000	36.35	13.7285	63	53430000000		-4.53525	354900000	0	'C'	35	3	4	22.6964	18.3286	18.3286	'000030.SZ'	44399029	17.6087	'C'	-2.632	22.6465	1	0.333333	36.35	-2.632	13.7285	9	0.0124151	0.143852	1.10344	-0.323342	1.53822	2.46217	4.53525	1	0	1	0		0.0138004	9.79542	839704
2018	'000030.SZ'	7853000000	7704000000	116600000	116600000	15000000000	786300000	38.9791	15.2231	66	26040000000	1.87e-05	-4.53819	578800000	0	'C'	35	3	4	22.7841	18.574	18.574	'000030.SZ'	45275994	17.6283	'C'	-3.1022	22.765	1	0.375	38.9791	-3.1022	15.2231	9	0.0108729	0.209551	1.1904	-0.328697	1.51922	2.59047	4.53819	1	0	1	0		0.0156892	10.0578	1.03233e+06
2019	'000030.SZ'	10060000000	9757000000	87352662	87352662	15000000000	841100000	38.9844	14.5354	33	4688000000	3.716e-05	-4.55556	581200000	0	'C'	35	3	4	23.0322	18.2855	18.2855	'000030.SZ'	62864425	17.9565	'C'	-4.1785	23.0013	1	0.333333	38.9844	-4.1785	14.5354	9	0.010421	0.179395	1.15023	-0.327206	1.52787	2.5303	4.55556	1	0	1	0	4408.93	0.0183156	10.2507	1.0387e+06
2020	'000030.SZ'	11110000000	10870000000	151200000	151200000	15000000000	824900000	42.3117	13.6651	29	2318000000	3.852e-05	-4.54798	629700000	0	'C'	35	3	4	23.1314	18.834	18.834	'000030.SZ'	59615939	17.9034	'C'	-5.6632	23.1097	1	0.333333	42.3117	-5.6632	13.6651	9	0.0109801	0.141161	1.09956	-0.324371	1.53891	2.45526	4.54798	1	0	1	0	3973.6	0.0165506	10.2655	1.35175e+06
2021	'000030.SZ'	12830000000	12720000000	114600000	114600000	15000000000	988500000	42.7812	12.9474	61	43660000000	5.886e-05	-4.52243	629800000	0	'C'	35	3	4	23.2749	18.5572	18.5572	'000030.SZ'	74310523	18.1238	'C'	-3.0299	23.2668	1	0.333333	42.7812	-3.0299	12.9474	9	0.0117266	0.109612	1.0578	-0.321794	1.54804	2.39366	4.52243	1	0	1	0	3576.71	0.0167535	10.3968	1502424
2022	'000030.SZ'	12570000000	12770000000	113900000	113900000	15000000000	805300000	42.7218	11.4212	44	42890000000	0	-4.52157	571600000	0	'C'	35	3	4	23.2546	18.5505	18.5505	'000030.SZ'	72954290	18.1053	'C'	-0.5446	23.2705	1	0.333333	42.7218	-0.5446	11.4212	9	0.0148127	0.0424267	0.969202	-0.31506	1.56755	2.26412	4.52157	1	0	1	0	3019.99	0.0255716	10.8074	1.66708e+06
2010	'000031.SZ'	2114000000	1900000000	81151656	81151656	210000000000	178900000	51.3593	8.2002	23	70080000000	0.00536184	-4.27936	25387938	0	'K'	30	6	4	21.4716	18.2118	18.2118	'000031.SZ'	13475240	16.4164	'K'	-1.9887	21.3651	1	0.333333	51.3593	-1.9887	8.2002	36	0.00654778	-0.649658	1.30884	-0.252641	-0.641555	-0.235012	4.27936	1	0	1	0				1.33083e+06
2011	'000031.SZ'	5541000000	4884000000	81214175	81214175	210000000000	368100000	69.6077	8.7426	35	80480000000	0.00715424	-4.33294	86898358	0	'K'	30	5	4	22.4355	18.2126	18.2126	'000031.SZ'	35319977	17.38	'K'	-25.3587	22.3093	1	0.333333	69.6077	-14.356	8.7426	25	0.0071075	-0.625887	1.34055	-0.253647	-0.648366	-0.187354	4.33294	1	0	1	0				1.24916e+06
2012	'000031.SZ'	7945000000	7356000000	90060371	90060371	210000000000	710600000	78.1679	9.2327	33	59890000000	0.00615881	-4.35486	280700000	0	'K'	30	6	4	22.7958	18.316	18.316	'000031.SZ'	49209664	17.7116	'K'	-20.2714	22.7188	1	0.333333	78.1679	-14.356	9.2327	36	0.0114308	-0.604652	1.36969	-0.251358	-0.654233	-0.140551	4.35486	1	0	1	0				2.93645e+06
2013	'000031.SZ'	10180000000	9313000000	90659468	90659468	210000000000	608800000	77.9611	10.9344	33	27790000000	0.00224209	-4.35088	96292758	0	'K'	30	6	4	23.0436	18.3226	18.3226	'000031.SZ'	62929316	17.9575	'K'	0.2155	22.9546	1	0.333333	77.9611	0.2155	10.9344	36	0.0116987	-0.529978	1.46896	-0.255761	-0.675715	0.00750916	4.35088	1	0	1	0				3.25344e+06
2014	'000031.SZ'	9041000000	8233000000	116300000	116300000	210000000000	800900000	77.9069	10.3851	34	10530000000	0.00272159	-4.35539	233200000	0	'K'	30	6	4	22.925	18.5714	18.5714	'000031.SZ'	52164742	17.7699	'K'	0.062	22.8314	1	0.375	77.9069	0.062	10.3851	36	0.0132864	-0.55419	1.43714	-0.252938	-0.668655	-0.0386434	4.35539	1	0	1	0				4.00734e+06
2015	'000031.SZ'	13500000000	13000000000	128800000	128800000	210000000000	879900000	76.9711	10.5073	72	83830000000	0.00298465	-4.30885	186700000	0	'K'	30	6	4	23.3259	18.6734	18.6734	'000031.SZ'	75716978	18.1425	'K'	-12.4476	23.2879	1	0.333333	76.9711	-12.4476	10.5073	36	0.0117514	-0.548728	1.44406	-0.254555	-0.670315	-0.0295341	4.30885	1	0	1	0				3.26031e+06
2016	'000031.SZ'	18030000000	15850000000	162100000	162100000	210000000000	1287000000	79.961	12.067	78	46010000000	0.00240346	-4.25116	195600000	0	'K'	30	5	4	23.615	18.9038	18.9038	'000031.SZ'	94838464	18.3677	'K'	0.2514	23.4865	1	0.333333	79.961	0.2514	12.067	25	0.011829	-0.480275	1.53503	-0.258731	-0.690017	0.106007	4.25116	1	0	1	0				4.72177e+06
2017	'000031.SZ'	14040000000	12320000000	237300000	237300000	210000000000	944300000	81.5795	12.1333	76	26010000000	0.00181466	-4.30386	36423335	0	'K'	30	5	4	23.3653	19.2847	19.2847	'000031.SZ'	66469293	18.0123	'K'	-1.3626	23.2344	1	0.428571	81.5795	-1.3626	12.1333	25	0.0117304	-0.477358	1.53888	-0.258994	-0.690862	0.111668	4.30386	1	0	1	0				5.7736e+06
2018	'000031.SZ'	14120000000	11980000000	262900000	262900000	210000000000	1904000000	84.4959	15.098	72	19730000000	0.00257336	-4.31385	50679849	0	'K'	30	6	4	23.3708	19.3874	19.3874	'000031.SZ'	64956211	17.9892	'K'	-3.1274	23.2065	1	0.333333	84.4959	-3.1274	15.098	36	0.0087325	-0.347041	1.71138	-0.269566	-0.728548	0.366223	4.31385	1	0	1	0				4.24625e+06
2019	'000031.SZ'	33790000000	28300000000	591200000	591200000	210000000000	1941000000	84.9079	19.1671	78	16660000000	0.0027275	-4.3464	2390000000	0	'K'	30	6	4	24.2433	20.1977	20.1977	'000031.SZ'	124100000	18.6368	'K'	0.0438	24.066	1	0.333333	84.9079	0.0438	19.1671	36	0.00675124	-0.168314	1.94841	-0.28229	-0.780113	0.717695	4.3464	1	0	1	0				3331660
2020	'000031.SZ'	38450000000	34190000000	533600000	533600000	210000000000	4404000000	76.7767	17.4427	155	206300000000	0.00230766	-4.23705	1622000000	0	'K'	30	6	4	24.3725	20.0952	20.0952	'000031.SZ'	145300000	18.7944	'K'	-0.3357	24.2551	1	0.375	76.7767	-0.3357	17.4427	36	0.0135499	-0.244435	1.84874	-0.271907	-0.757812	0.574588	4.23705	1	0	1	0				3.57077e+06
2021	'000031.SZ'	42610000000	38430000000	502100000	502100000	210000000000	1425000000	77.1622	-2.0488	80	22170000000	0.0017756	-4.28806	2885000000	0	'K'	30	7	4	24.4755	20.0343	20.0343	'000031.SZ'	163800000	18.9143	'K'	3.3775	24.3721	1	0.363636	77.1622	3.3775	-2.0488	49	0.0125812	-1.09989	0.711954	-0.21972	-0.511598	-1.11926	4.28806	1	0	1	0		9.523e-05	7.5235	3.73872e+06
2022	'000031.SZ'	39580000000	38060000000	517400000	517400000	210000000000	1495000000	75.5127	0.5782	93	33190000000	0.00189865	-4.305	1571000000	0	'K'	30	6	4	24.4016	20.0644	20.0644	'000031.SZ'	150900000	18.832	'K'	-3.1185	24.3625	1	0.363636	75.5127	-3.1185	0.5782	36	0.0124263	-0.984578	0.865129	-0.226993	-0.544803	-0.891244	4.305	1	0	1	0		6.836e-05	7.26385	4.18363e+06
2010	'000032.SZ'	1495000000	1441000000	13380278	13380278	57000000000	29076289	44.8143	5.4511	1	4216000000		-4.31799	16992432	0	'E'	30	4	4	21.1253	16.4093	16.4093	'000032.SZ'	15718734	16.5704	'E'	6.1707	21.0886	1	0.375	44.8143	6.1707	5.4511	16	0.00108053	-0.000295	0.331509	-0.148854	0.494348	0.676709	4.31799	1	0	1	0		0.00066023	6.53395	903395
2011	'000032.SZ'	1722000000	1659000000	9.02907e+06	9.02907e+06	57000000000	59939249	46.1773	3.8838	0			-4.32777	10001883	0	'E'	30	4	4	21.2668	16.016	16.016	'000032.SZ'	20196605	16.821	'E'	1.9492	21.2294	1	0.333333	46.1773	1.9492	3.8838	16	0.00091962	-0.0690764	0.24009	-0.144727	0.51414	0.540426	4.32777	1	0	1	0				857139
2012	'000032.SZ'	1517000000	1545000000	20443758	20443758	57000000000	40005859	44.7662	3.7232	1	46353989		-4.27724	4.50566e+06	0	'E'	30	4	4	21.1399	16.8332	16.8332	'000032.SZ'	14179721	16.4673	'E'	-1.9773	21.1583	1	0.333333	44.7662	-1.9773	3.7232	16	0.00087098	-0.0761224	0.230718	-0.144331	0.516166	0.52643	4.27724	1	0	1	0		0.00250488	7.9686	1.26156e+06
2013	'000032.SZ'	1625000000	1594000000	21500499	21500499	57000000000	383874	38.0335	21.9022	0			-4.30291	3.61955e+06	0	'E'	30	3	4	21.209	16.8836	16.8836	'000032.SZ'	14983509	16.5225	'E'	0.1007	21.1894	1	0.333333	38.0335	0.1007	21.9022	9	0.00059354	0.721806	1.2908	-0.193993	0.286441	2.10506	4.30291	1	0	1	0		0.0231112	10.3397	1200059
2014	'000032.SZ'	1441000000	1443000000	16463206	16463206	57000000000	221500000	32.395	0.9501	0			-4.31838	13570832	0	'E'	30	5	4	21.0885	16.6166	16.6166	'000032.SZ'	14304089	16.4761	'E'	-13.828	21.0902	1	0.333333	32.395	-13.828	0.9501	25	0.00056174	-0.197819	0.0689622	-0.13705	0.551182	0.285275	4.31838	1	0	1	0		0.0173311	9.96699	1.33124e+06
2015	'000032.SZ'	1970000000	1948000000	34334987	34334987	57000000000	-28130897	27.4148	2.4703	1	501650	0.00011192	-4.33558	18237412	0	'E'	30	5	4	21.4013	17.3517	17.3517	'000032.SZ'	15947478	16.5848	'E'	5.1925	21.3899	1	0.3	27.4148	5.1925	2.4703	25	0.0004223	-0.131086	0.157596	-0.1413	0.531963	0.417172	4.33558	1	0	1	0		0.019769	10.1145	1.26396e+06
2016	'000032.SZ'	1987000000	1933000000	35675764	35675764	57000000000	87587981	29.0364	4.8071	14	36020000000		-4.3456	9.43917e+06	0	'E'	30	4	4	21.41	17.39	17.39	'000032.SZ'	15916938	16.5829	'E'	-3.7546	21.3821	1	0.3	29.0364	-3.7546	4.8071	16	0.0008494	-0.0285466	0.293924	-0.147297	0.502468	0.620549	4.3456	1	0	1	0		0.0185375	10.1603	1.29269e+06
2017	'000032.SZ'	1721000000	1702000000	30949278	30949278	57000000000	45534674	20.752	4.3126	17	16440000000		-4.35657	13751522	0	'E'	30	5	4	21.2662	17.2479	17.2479	'000032.SZ'	14339211	16.4785	'E'	12.1947	21.2552	1	0.3	20.752	12.1947	4.3126	25	0.00056918	-0.0502332	0.26505	-0.146187	0.508695	0.577325	4.35657	1	0	1	0	4352.51	0.0167518	10.0184	1.36117e+06
2018	'000032.SZ'	1601000000	1496000000	45844232	45844232	57000000000	32565355	18.6046	1.8135	2	152900000		-4.35596	8677758	0	'E'	30	5	4	21.1937	17.6408	17.6408	'000032.SZ'	11958198	16.2969	'E'	5.3516	21.1264	1	0.333333	18.6046	5.3516	1.8135	25	0.00045099	-0.159916	0.119298	-0.139491	0.540264	0.360155	4.35596	1	0	1	0	3465.01	0.0151533	10.0502	1.36484e+06
2019	'000032.SZ'	1501000000	1315000000	36734381	36734381	57000000000	65199905	29.5935	7.5403	7	350900000		-4.34263	21022296	0	'E'	30	5	4	21.1295	17.4192	17.4192	'000032.SZ'	11925791	16.2942	'E'	5.5331	20.9968	1	0.333333	29.5935	5.5331	7.5403	25	0.00033831	0.0914513	0.453245	-0.155156	0.467894	0.857434	4.34263	1	0	1	0	5795.85	0.0149194	11.1605	3.50257e+06
2020	'000032.SZ'	1521000000	1303000000	34351234	34351234	57000000000	112800000	29.2026	9.4477	6	230000000		-4.35746	2.86008e+06	0	'E'	30	5	4	21.1425	17.3521	17.3521	'000032.SZ'	12309192	16.3259	'E'	4.9853	20.9879	1	0.333333	29.2026	4.9853	9.4477	25	0.0002533	0.175176	0.564466	-0.160414	0.443786	1.02301	4.35746	1	0	1	0	2424.32	0.0107073	10.9668	3.4668e+06
2021	'000032.SZ'	42700000000	41380000000	803600000	803600000	57000000000	155800000	30.0958	9.7686	10	822000000	0	-4.35302	582500000	0	'E'	30	5	4	24.4776	20.5046	20.5046	'000032.SZ'	144100000	18.7858	'E'	-9.8521	24.446	1	0.333333	30.0958	-9.8521	9.7686	25	0.00018562	0.189265	0.58317	-0.161343	0.439726	1.05082	4.35302	1	0	1	0		0.0119892	11.0841	3194968
2022	'000032.SZ'	51050000000	50180000000	860900000	860900000	57000000000	604800000	78.5055	9.5133	6	387800000	0	-4.26121	640800000	0	'E'	30	4	4	24.6561	20.5735	20.5735	'000032.SZ'	169000000	18.9453	'E'	-14.7529	24.6389	1	0.333333	78.5055	-14.356	9.5133	16	0.00488958	0.177759	0.568898	-0.156709	0.443306	1.03326	4.26121	1	0	1	0	13.3043	0.0229154	10.7968	2.06338e+06
2010	'000034.SZ'	402200000	391200000	7.57048e+06	7.57048e+06	38000000000	-259300000	634.771		0			-4.78657	2.78918e+06	1	'F'	41	3	4	19.8124	15.8398	15.8398	'000034.SZ'	4.95312e+06	15.4155	'F'	117.866	19.7847	0	0.428571	86.9722	16.0972		9	0.00409424						4.78657	0	0	0	0				309923
2011	'000034.SZ'	433700000	429500000	5.56848e+06	5.56848e+06	38000000000	604800000	65.0283		0			-4.78372	23013763	0	'F'	41	5	4	19.8878	15.5326	15.5326	'000034.SZ'	5.81674e+06	15.5762	'F'	-375.76	19.8781	0	0.428571	65.0283	-14.356		25	0.00289699						4.78372	0	0	0	0		0.0210609	8.1462	348797
2012	'000034.SZ'	457300000	456600000	3.48611e+06	3.48611e+06	38000000000	31876770	58.9127	21.937	0		0.00025087	-4.72238	23473810	0	'F'	41	4	4	19.9408	15.0643	15.0643	'000034.SZ'	6.98478e+06	15.7592	'F'	6.0231	19.9393	0	0.428571	58.9127	6.0231	21.937	16	0.00264433	-0.450074	2.66081	-0.638417	1.81948	3.39179	4.72238	0	1	1	0		0.0145336	7.94171	404182
2013	'000034.SZ'	533100000	511400000	4.50628e+06	4.50628e+06	38000000000	1.34508e+06	53.8522	4.5982	0		8.269e-05	-4.72715	10370823	0	'F'	41	4	4	20.0941	15.321	15.321	'000034.SZ'	7.58216e+06	15.8413	'F'	5.7444	20.0526	0	0.428571	53.8522	5.7444	4.5982	16	0.00195308	-1.21106	1.64959	-0.591851	2.03851	1.88519	4.72715	0	1	1	0		0.0102147	7.49862	417615
2014	'000034.SZ'	509100000	511900000	5.30937e+06	5.30937e+06	38000000000	12084806	71.9504	17.161	1	136500000	4.893e-05	-4.73057	13652306	0	'F'	41	5	4	20.0481	15.485	15.485	'000034.SZ'	6.91851e+06	15.7497	'F'	-3.3874	20.0537	0	0.428571	71.9504	-3.3874	17.161	25	0.00180563	-0.659648	2.38218	-0.626133	1.87976	2.97616	4.73057	0	1	1	0		0.00919748	8.07188	490846
2015	'000034.SZ'	458100000	480100000	7.33186e+06	7.33186e+06	38000000000	65616815	64.1221	45.2454	2	14278763	1.45e-05	-4.77269	1.39206e+06	0	'F'	41	5	4	19.9425	15.8077	15.8077	'000034.SZ'	5.69199e+06	15.5546	'F'	-25.4847	19.9896	0	0.428571	64.1221	-14.356	25.0916	25	0.00135533	-0.311531	2.8446	-0.648074	1.77952	3.66452	4.77269	0	1	1	0		0.0107887	8.43824	472222
2016	'000034.SZ'	40530000000	40330000000	352900000	352900000	38000000000	33269611	58.2597	12.1163	35	47930000000	0.00058973	-4.78029	49684781	0	'F'	41	5	4	24.4253	19.6816	19.6816	'000034.SZ'	171800000	18.9621	'F'	-13.0785	24.4205	0	0.428571	58.2597	-13.0785	12.1163	25	0.00093829	-0.881014	2.08788	-0.613143	1.94344	2.53717	4.78029	0	1	1	0		0.00581824	7.93195	489384
2017	'000034.SZ'	62220000000	61580000000	345300000	345300000	38000000000	328200000	84.4418	28.4848	67	200000000000	0.00116281	-4.75332	1349000000	0	'F'	41	4	4	24.8539	19.6598	19.6598	'000034.SZ'	265400000	19.3967	'F'	7.9239	24.8437	0	0.428571	84.4418	7.9239	25.0916	16	0.0720454	-0.316048	2.85386	-0.588864	1.78484	3.73379	4.75332	0	1	1	0				9.61136e+06
2018	'000034.SZ'	81860000000	81320000000	350600000	350600000	38000000000	386700000	86.1665	24.1046	49	59220000000	0.00133913	-4.75614	1431000000	0	'F'	41	4	4	25.1283	19.6751	19.6751	'000034.SZ'	347700000	19.6668	'F'	-1.7762	25.1217	0	0.666667	86.1665	-1.7762	24.1046	16	0.0767494	-0.35967	2.79692	-0.582241	1.79767	3.65267	4.75614	0	1	1	0		0.00408196	10.0027	13868915
2019	'000034.SZ'	86800000000	86040000000	427700000	427700000	38000000000	753200000	85.1975	14.2504	30	9482000000		-4.78667	131600000	0	'F'	41	3	4	25.1869	19.8739	19.8739	'000034.SZ'	348900000	19.6703	'F'	-4.8015	25.1781	0	0.5	85.1975	-4.8015	14.2504	9	0.0554751	-0.79083	2.21948	-0.573266	1.92058	2.77596	4.78667	0	1	1	0	10208.3	0.00449066	10.2256	19360940
2020	'000034.SZ'	92060000000	91000000000	479400000	479400000	38000000000	678700000	85.1301	17.0793	66	77100000000		-4.763	304500000	0	'F'	41	3	4	25.2457	19.988	19.988	'000034.SZ'	358500000	19.6974	'F'	0.3945	25.2341	0	0.5	85.1301	0.3945	17.0793	9	0.0458986	-0.666052	2.38319	-0.588979	1.88411	3.01227	4.763	0	1	1	0	9175.02	0.00501831	10.4989	21327611
2021	'000034.SZ'	122400000000	121300000000	542200000	542200000	38000000000	585300000	84.6763	13.7583	51	52640000000		-4.75599	366300000	0	'F'	41	4	4	25.5304	20.1112	20.1112	'000034.SZ'	460500000	19.9479	'F'	4.6156	25.5216	0	0.571429	84.6763	4.6156	13.7583	16	0.0415635	-0.81154	2.18896	-0.58358	1.92575	2.71959	4.75599	0	1	1	0	6899.58	0.00592276	10.5912	20148926
2022	'000034.SZ'	115900000000	114700000000	530100000	530100000	38000000000	265000000	83.0145	4.4169	36	4937000000		-4.77775	242400000	0	'F'	41	4	4	25.4758	20.0885	20.0885	'000034.SZ'	438800000	19.8996	'F'	-0.0972	25.4652	0	0.666667	83.0145	-0.0972	4.4169	16	0.0501076	-1.2221	1.64533	-0.551024	2.04443	1.91663	4.77775	0	1	1	0	4933.97	0.00616946	10.7392	23490379
2010	'000035.SZ'	5284747	84309279	2.10679e+06	2.10679e+06	27000000000	-129100000	327.272		0		0.160854	-4.60405		1	'N'	39	2	4	15.4803	14.5607	14.5607	'000035.SZ'	92832.3	11.4385	'N'	21.3588	18.25	0	0.428571	86.9722	16.0972		4	0.00042862						4.60405	0	0	0	0				144813
2011	'000035.SZ'	5529392	80964655	9.0322e+06	9.0322e+06	27000000000	-22593248	301.95		0		0.188441	-4.59947		1	'N'	39	2	4	15.5256	16.0163	16.0163	'000035.SZ'	64844.4	11.0797	'N'	3.9354	18.2095	0	0.428571	86.9722	3.9354		4	0.00010518						4.59947	0	0	0	0				139072
2012	'000035.SZ'	95894669	72370853	1.64439e+06	1.64439e+06	27000000000	38305542	292.279		0		0.155382	-4.67023		1	'N'	39	2	4	18.3788	14.3129	14.3129	'000035.SZ'	1.80444e+06	14.4058	'N'	-6.108	18.0973	0	0.428571	86.9722	-6.108		4	0.00013961						4.67023	0	0	0	0				345587
2013	'000035.SZ'	40922835	45501485	246500	246500	27000000000	-101100000	703.434		0			-4.68885	7799	1	'N'	39	2	4	17.5272	12.4151	12.4151	'000035.SZ'	1.30405e+06	14.081	'N'	-47.2844	17.6333	0	0.428571	86.9722	-14.356		4	0.00022606						4.68885	0	0	0	0				6.84962e+06
2014	'000035.SZ'	550900000	364300000	5.31349e+06	5.31349e+06	27000000000	603900000	-19.4698		0		0.00488171	-4.67818	636600000	0	'N'	39	2	4	20.1271	15.4858	15.4858	'000035.SZ'	7.48561e+06	15.8285	'N'	-389.646	19.7135	0	0.428571	14.2307	-14.356		4	5.932e-05						4.67818	0	0	0	0				3.14791e+06
2015	'000035.SZ'	825400000	595900000	11157855	11157855	27000000000	97470215	50.4266	21.4132	8	29410000000	0.00179578	-4.71123	356000000	0	'N'	39	3	4	20.5314	16.2277	16.2277	'000035.SZ'	9.1281e+06	16.0269	'N'	6.2838	20.2055	0	0.428571	50.4266	6.2838	21.4132	9	0.00791642	-1.30964	3.49542	-0.689056	0.045555	1.54228	4.71123	0	1	1	0		0.00366613	9.47685	599456
2016	'000035.SZ'	980500000	789500000	13908024	13908024	27000000000	196600000	57.9366	13.1428	28	41340000000	0.00373252	-4.703	620100000	0	'N'	39	5	4	20.7036	16.448	16.448	'000035.SZ'	10200082	16.1379	'N'	-4.4046	20.4869	0	0.428571	57.9366	-4.4046	13.1428	25	0.0091593	-1.67272	3.01329	-0.665528	0.15015	0.825186	4.703	0	1	1	0		0.00775609	10.2081	656120
2017	'000035.SZ'	1612000000	1369000000	30452269	30452269	27000000000	242400000	65.617	10.822	13	50350000000	0.00062784	-4.70505	837500000	0	'N'	39	5	4	21.2006	17.2317	17.2317	'000035.SZ'	13489470	16.4174	'N'	-3.319	21.0375	0	0.428571	65.617	-3.319	10.822	25	0.00781189	-1.7745	2.87777	-0.660346	0.179374	0.622298	4.70505	0	1	1	0		0.00341349	9.52755	657612
2018	'000035.SZ'	1847000000	1610000000	50996583	50996583	27000000000	217500000	62.5057	8.7462	11	11820000000	0.00137364	-4.70522	603900000	0	'N'	39	5	4	21.3368	17.7473	17.7473	'000035.SZ'	13395617	16.4104	'N'	0.8045	21.1998	0	0.428571	62.5057	0.8045	8.7462	25	0.00608588	-1.8655	2.75649	-0.656148	0.205473	0.440317	4.70522	0	1	1	0		0.00465546	8.79445	280951
2019	'000035.SZ'	18590000000	17830000000	987800000	987800000	27000000000	255400000	62.6002	6.9173	13	15890000000		-4.7144	3553000000	0	'N'	39	5	4	23.6457	20.711	20.711	'000035.SZ'	59218016	17.8967	'N'	-0.4878	23.6044	0	0.428571	62.6002	-0.4878	6.9173	25	0.00931193	-1.94598	2.65026	-0.648473	0.228825	0.284633	4.7144	0	1	1	0	362.94	0.00548336	8.62988	213983
2020	'000035.SZ'	21870000000	20890000000	1094000000	1094000000	27000000000	524800000	75.2553	10.1552	29	14610000000	0	-4.66748	3522000000	0	'N'	39	5	4	23.8083	20.8134	20.8134	'000035.SZ'	67715413	18.0308	'N'	3.4061	23.7626	0	0.428571	75.2553	3.4061	10.1552	25	0.106832	-1.81009	2.85185	-0.575595	0.195252	0.661416	4.66748	0	1	1	0	2474.63	0.00150632	7.37171	414909
2021	'000035.SZ'	20590000000	19990000000	165500000	165500000	27000000000	874100000	75.1984	5.8105	17	2668000000		-4.69824	2748000000	0	'N'	39	5	4	23.7482	18.9244	18.9244	'000035.SZ'	107700000	18.4951	'N'	4.4899	23.7185	0	0.428571	75.1984	4.4899	5.8105	25	0.109394	-2.00096	2.59882	-0.561636	0.250343	0.286577	4.69824	0	1	1	0		0.00115224	6.87095	363103
2022	'000035.SZ'	6707000000	6211000000	172200000	172200000	27000000000	914800000	54.4809	6.4431	30	34950000000		-4.6699	3823000000	0	'N'	39	5	4	22.6264	18.964	18.964	'000035.SZ'	34701622	17.3623	'N'	4.2155	22.5496	0	0.428571	54.4809	4.2155	6.4431	25	0.0832941	-1.97152	2.6323	-0.585217	0.240385	0.315944	4.6699	0	1	1	0	7626.91	0.00440808	8.86029	1343643
2010	'000036.SZ'	1115000000	700000000	1.35352e+06	1.35352e+06	8900000000	272000000	44.1038	21.4806	1	2289000000		-4.5132	9.34937e+06	0	'K'	34	4	4	20.8325	14.1182	14.1182	'000036.SZ'	22153378	16.9135	'K'	22.8387	20.3666	0	0.333333	44.1038	16.0972	21.4806	16	0.00445118	-0.446622	2.5309	-0.446591	-0.185185	1.4525	4.5132	0	1	1	0				3.18352e+06
2011	'000036.SZ'	506700000	387100000	999573	999573	8900000000	99531403	47.908	14.6964	2	6721000000		-4.51662	1.92476e+06	0	'K'	34	5	4	20.0435	13.8151	13.8151	'000036.SZ'	10947965	16.2087	'K'	23.3967	19.7743	0	0.333333	47.908	16.0972	14.6964	25	0.00322088	-0.744314	2.13511	-0.429175	-0.0995552	0.862068	4.51662	0	1	1	0				1.94998e+06
2012	'000036.SZ'	348100000	269200000	1.24889e+06	1.24889e+06	8900000000	339000000	40.477	4.066	8	968400000		-4.50029	6.50182e+06	0	'K'	34	5	4	19.6681	14.0378	14.0378	'000036.SZ'	7.07036e+06	15.7714	'K'	-11.9277	19.411	0	0.333333	40.477	-11.9277	4.066	25	0.00040961	-1.21072	1.51482	-0.402626	0.0345551	-0.0639688	4.50029	0	1	1	0				684768
2013	'000036.SZ'	192600000	196400000	1.81474e+06	1.81474e+06	8900000000	74003523	43.0298	3.3327	5	103500000		-4.51421	9.84341e+06	0	'K'	34	6	4	19.0762	14.4115	14.4115	'000036.SZ'	3.52646e+06	15.0758	'K'	-6.7532	19.0959	0	0.333333	43.0298	-6.7532	3.3327	36	0.0003398	-1.2429	1.47205	-0.40069	0.0438156	-0.127726	4.51421	0	1	1	0				658071
2014	'000036.SZ'	205300000	230000000	2.27111e+06	2.27111e+06	8900000000	112700000	39.5484	4.3411	4	36988663	0.00158323	-4.50774	9.29735e+06	0	'K'	34	5	4	19.1398	14.6358	14.6358	'000036.SZ'	3.53138e+06	15.0772	'K'	-7.8607	19.2535	0	0.333333	39.5484	-7.8607	4.3411	25	0.00021565	-1.19864	1.53084	-0.403536	0.0310645	-0.0402656	4.50774	0	1	1	0				370400
2015	'000036.SZ'	409000000	302600000	2.57701e+06	2.57701e+06	8900000000	21802621	45.4282	1.8331	2	217800000	0.00154187	-4.51791	2.53979e+06	0	'K'	34	5	4	19.8293	14.7621	14.7621	'000036.SZ'	6.79424e+06	15.7316	'K'	-39.9904	19.528	0	0.333333	45.4282	-14.356	1.8331	25	0.00024687	-1.30872	1.38459	-0.396691	0.062757	-0.258062	4.51791	0	1	1	0				344990
2016	'000036.SZ'	2172000000	1297000000	6.02189e+06	6.02189e+06	8900000000	25549505	58.4915	3.5377	33	43550000000	0.00028941	-4.49904	4.89944e+06	0	'K'	34	5	4	21.4988	15.6109	15.6109	'000036.SZ'	28501975	17.1655	'K'	-14.7897	20.9834	0	0.333333	58.4915	-14.356	3.5377	25	0.00076977	-1.23393	1.48406	-0.400887	0.0412577	-0.1095	4.49904	0	1	1	0				558019
2017	'000036.SZ'	3972000000	2397000000	7.32451e+06	7.32451e+06	8900000000	573700000	58.6168	49.756	34	22490000000		-4.50249	3.09898e+06	0	'K'	34	5	4	22.1025	15.8067	15.8067	'000036.SZ'	49367472	17.7148	'K'	31.6989	21.5974	0	0.363636	58.6168	16.0972	25.0916	25	0.00212083	-0.287979	2.74117	-0.458361	-0.230988	1.76384	4.50249	0	1	1	0				2.67786e+06
2018	'000036.SZ'	3335000000	2081000000	9912057	9912057	8900000000	1981000000	41.7036	34.4967	50	12300000000	0.00030034	-4.49854	147200000	0	'K'	34	6	4	21.9276	16.1093	16.1093	'000036.SZ'	38109142	17.456	'K'	-25.7023	21.456	0	0.363636	41.7036	-14.356	25.0916	36	0.00097226	-0.287906	2.74102	-0.459323	-0.231075	1.76272	4.49854	0	1	1	0				4.90339e+06
2019	'000036.SZ'	3169000000	1975000000	9.81487e+06	9.81487e+06	8900000000	1057000000	50.0599	21.005	60	9923000000	0.00038948	-4.51661	5998836	0	'K'	34	4	4	21.8766	16.0994	16.0994	'000036.SZ'	36311792	17.4077	'K'	8.9538	21.4038	0	0.363636	50.0599	8.9538	21.005	16	0.00150006	-0.467308	2.50278	-0.44777	-0.179398	1.4083	4.51661	0	1	1	0	0			3.9935e+06
2020	'000036.SZ'	2705000000	1696000000	10534117	10534117	8900000000	904700000	53.4994	16.7486	43	19980000000	0	-4.51635	2.7999e+06	0	'K'	34	6	4	21.7184	16.1701	16.1701	'000036.SZ'	30396881	17.2299	'K'	9.6113	21.2517	0	0.428571	53.4994	9.6113	16.7486	36	0.00123316	-0.654112	2.25453	-0.43642	-0.125636	1.03836	4.51635	0	1	1	0	0			3.99574e+06
2021	'000036.SZ'	1882000000	1220000000	8.72075e+06	8.72075e+06	8900000000	975300000	46.2818	11.1878	22	13150000000	0	-4.5174	251100000	0	'K'	34	5	4	21.3556	15.9812	15.9812	'000036.SZ'	22285797	16.9195	'K'	-14.356	20.9225	0	0.428571	46.2818	-14.356	11.1878	25	0.0008067	-0.898159	1.93019	-0.421657	-0.0554035	0.55497	4.5174	0	1	1	0	0			3356160
2022	'000036.SZ'	2344000000	1587000000	7.56829e+06	7.56829e+06	8900000000	220600000	37.2875	8.2285	28	30570000000	0	-4.51623	648942	0	'K'	34	6	4	21.5751	15.8395	15.8395	'000036.SZ'	28870872	17.1783	'K'	-2.5134	21.1849	0	0.428571	37.2875	-2.5134	8.2285	36	0.0005137	-1.02803	1.75758	-0.413856	-0.0180329	0.297659	4.51623	0	1	1	0				2.51259e+06
2010	'000037.SZ'	1602000000	2483000000	45432951	45432951	2400000000	174100000	58.2695	4.0943	0		0.0177344	-4.4701	91699799	0	'D'	33	3	3	21.1944	17.6317	17.6317	'000037.SZ'	11996073	16.3001	'D'	9.1955	21.6327	0	0.384615	58.2695	9.1955	4.0943	9	0.00617428	-1.41893	-0.178174	-0.17475	0.970941	-0.800915	4.4701	0	1	0	1				5.14554e+06
2011	'000037.SZ'	2416000000	3928000000	32691674	32691674	2400000000	-279600000	63.3932	-6.3988	0		0.021168	-4.45328	119000000	0	'D'	33	3	3	21.6053	17.3026	17.3026	'000037.SZ'	19823927	16.8024	'D'	5.819	22.0915	0	0.384615	63.3932	5.819	-6.3988	9	0.00471064	-1.8794	-0.790279	-0.147445	1.10342	-1.71371	4.45328	0	1	0	1				4.61594e+06
2012	'000037.SZ'	1265000000	2477000000	35431332	35431332	2400000000	-97617552	65.3787	1.0048	1	335400000	0.0226139	-4.42047	88356409	0	'D'	33	2	3	20.9587	17.3831	17.3831	'000037.SZ'	10154709	16.1334	'D'	7.8497	21.6301	0	0.4	65.3787	7.8497	1.0048	4	0.00489803	-1.55445	-0.358508	-0.167419	1.00988	-1.0705	4.42047	0	1	0	1				7.38782e+06
2013	'000037.SZ'	1110000000	1994000000	43361678	43361678	2400000000	-65459843	68.8802	-12.3827	1	71260626	0.0271322	-4.43522	13877667	0	'D'	33	4	3	20.828	17.5851	17.5851	'000037.SZ'	8.42491e+06	15.9467	'D'	3.143	21.4135	0	0.357143	68.8802	3.143	-12.3827	16	0.00230067	-2.14189	-1.13955	-0.133193	1.17885	-2.23579	4.43522	0	1	0	1				3.9422e+06
2014	'000037.SZ'	1234000000	2161000000	47122426	47122426	2400000000	-231900000	66.9176	3.3714	0		0.0114626	-4.43525	85549920	0	'D'	33	3	3	20.9336	17.6683	17.6683	'000037.SZ'	9.14953e+06	16.0292	'D'	15.5679	21.494	0	0.4	66.9176	15.5679	3.3714	9	0.00171081	-1.45038	-0.220915	-0.176523	0.979739	-0.868075	4.43525	0	1	0	1				3.53639e+06
2015	'000037.SZ'	1345000000	2573000000	47521711	47521711	2400000000	171000000	72.7446	-23.0195	1	1757000000	0.0156643	-4.46917	34810056	0	'D'	33	3	3	21.0197	17.6767	17.6767	'000037.SZ'	9.94853e+06	16.1129	'D'	1.93	21.6681	0	0.4	72.7446	1.93	-20.5794	9	0.00193944	-2.50164	-1.61759	-0.111209	1.28239	-2.94805	4.46917	0	1	0	1				4086429
2016	'000037.SZ'	1574000000	1759000000	45823791	45823791	2400000000	-406800000	88.0147	-66.573	6	11440000000	0.00195769	-4.47766	15248786	1	'D'	33	3	3	21.1769	17.6403	17.6403	'000037.SZ'	11761056	16.2803	'D'	19.6855	21.2882	0	0.4	86.9722	16.0972	-20.5794	9	0.00207789	-2.50164	-1.61758	-0.111093	1.2824	-2.94791	4.47766	0	1	0	1				2.25296e+06
2017	'000037.SZ'	2046000000	2042000000	48337588	48337588	2400000000	-807300000	53.6181	101.344	0		0.00349871	-4.47786	65304849	0	'D'	33	3	3	21.439	17.6937	17.6937	'000037.SZ'	15060345	16.5276	'D'	18.8753	21.437	0	0.4	53.6181	16.0972	25.0916	9	0.00263734	-0.497095	1.04584	-0.234805	0.70536	1.0193	4.47786	0	1	0	1				2.80087e+06
2018	'000037.SZ'	1885000000	1901000000	44912600	44912600	2400000000	1351000000	29.8029	0.8153	5	96181535	0.00126602	-4.4677	152800000	0	'D'	33	3	3	21.3572	17.6202	17.6202	'000037.SZ'	14162346	16.4661	'D'	-19.2349	21.3656	0	0.333333	29.8029	-14.356	0.8153	9	0.00294856	-1.56265	-0.369814	-0.168536	1.01213	-1.08887	4.4677	0	1	0	1				3.94175e+06
2019	'000037.SZ'	1223000000	1208000000	55208433	55208433	2400000000	43406654	38.4122	0.9782	0			-4.44648	75242133	0	'D'	33	3	3	20.9242	17.8266	17.8266	'000037.SZ'	8674275	15.9759	'D'	16.1459	20.9119	0	0.333333	38.4122	16.0972	0.9782	9	0.00227773	-1.55545	-0.360402	-0.169541	1.01002	-1.07538	4.44648	0	1	0	1				3.62488e+06
2020	'000037.SZ'	985300000	971800000	69426904	69426904	2400000000	-17811586	35.9328	1.2511	1	1.2532e+06		-4.47796	18670897	0	'D'	33	3	3	20.7084	18.0558	18.0558	'000037.SZ'	6.55963e+06	15.6964	'D'	4.7232	20.6947	0	0.333333	35.9328	4.7232	1.2511	9	0.00127662	-1.54341	-0.344619	-0.171122	1.0065	-1.05265	4.47796	0	1	0	1				2.36934e+06
2021	'000037.SZ'	757200000	1324000000	41533021	41533021	2400000000	157700000	30.8885	3.1558	0			-4.47716	44862988	0	'D'	33	3	3	20.4451	17.542	17.542	'000037.SZ'	5.81388e+06	15.5758	'D'	5.2876	21.0042	0	0.333333	30.8885	5.2876	3.1558	9	0.00104655	-1.4598	-0.233575	-0.176493	0.982413	-0.887451	4.47716	0	1	0	1		0.00281078	9.95557	2.4448e+06
2022	'000037.SZ'	694200000	958000000	29296815	29296815	2400000000	-116900000	43.4287	-23.9479	0			-4.46827	3.30629e+06	0	'D'	33	4	3	20.3583	17.193	17.193	'000037.SZ'	5.8728e+06	15.5858	'D'	8.0332	20.6804	0	0.333333	43.4287	8.0332	-20.5794	16	0.00064756	-2.50155	-1.61776	-0.112291	1.28229	-2.94931	4.46827	0	1	0	1		0.00750312	10.8856	1.93157e+06
2010	'000038.SZ'	301300000	251500000	202411	202411	2800000000	188500000	67.6062	18.9127	0			-4.49431	1037057	1	'L'	36	3	4	19.5236	12.2181	12.2181	'000038.SZ'	10140848	16.1321	'L'	-128.658	19.3431	0	0.428571	67.6062	-14.356	18.9127	9	0.0062008	-0.877722	2.74137	-0.533001	-0.0240362	1.30661	4.49431	0	1	1	0				2620085
2011	'000038.SZ'	99039894	93487306	98912.9	98912.9	2800000000	42307588	64.2323	19.2742	0		0.00325404	-4.49431	45990	1	'L'	36	3	4	18.411	11.502	11.502	'000038.SZ'	4.06646e+06	15.2183	'L'	-7.6099	18.3533	0	0.428571	64.2323	-7.6099	19.2742	9	0.00664576	-0.861884	2.76251	-0.533611	-0.0285705	1.33844	4.49431	0	1	1	0				5579521
2012	'000038.SZ'	206200000	194800000	66033.5	66033.5	2800000000	19193917	69.7332	1.3626	0			-4.49431	3880	1	'L'	36	4	4	19.1445	11.0979	11.0979	'000038.SZ'	9.47295e+06	16.064	'L'	-1.3237	19.0874	0	0.428571	69.7332	-1.3237	1.3626	16	0.0040214	-1.64789	1.71763	-0.487107	0.197557	-0.219806	4.49431	0	1	1	0				1.90461e+06
2013	'000038.SZ'	168400000	156500000	67073.4	67073.4	2800000000	1.623e+06	68.2689	1.3359	0			-4.49431	24874	0	'L'	36	2	4	18.9421	11.1135	11.1135	'000038.SZ'	7.70316e+06	15.8571	'L'	-13.9161	18.8688	0	0.428571	68.2689	-13.9161	1.3359	4	0.00209239	-1.64894	1.71582	-0.48865	0.197749	-0.224015	4.49431	0	1	1	0				2.94624e+06
2014	'000038.SZ'	213200000	264000000	67906.2	67906.2	2800000000	-1465103	70.3714	1.2605	0			-4.50411	2733	0	'L'	36	4	4	19.1777	11.1259	11.1259	'000038.SZ'	9.71675e+06	16.0894	'L'	14.3181	19.3915	0	0.428571	70.3714	14.3181	1.2605	16	0.00179691	-1.65223	1.71139	-0.488693	0.198679	-0.230853	4.50411	0	1	1	0				2.30734e+06
2015	'000038.SZ'	305400000	285500000	134003	134003	2800000000	-11214512	78.5173	-36.6818	0			-4.5397	25082	0	'L'	36	3	4	19.5372	11.8056	11.8056	'000038.SZ'	11527026	16.2602	'L'	3.8203	19.4699	0	0.428571	78.5173	3.8203	-20.5794	9	0.00138333	-2.6108	0.437724	-0.429656	0.474609	-2.12812	4.5397	0	1	1	0				2.84258e+06
2016	'000038.SZ'	1029000000	761300000	6.55294e+06	6.55294e+06	2800000000	-37123755	79.2083	5.2606	6	17300000000		-4.5979	88130639	0	'L'	36	2	4	20.752	15.6954	15.6954	'000038.SZ'	13194001	16.3953	'L'	9.7808	20.4506	0	0.428571	79.2083	9.7808	5.2606	4	0.00140775	-1.47663	1.94461	-0.499895	0.148106	0.116186	4.5979	0	1	1	0				3.77075e+06
2017	'000038.SZ'	1510000000	1115000000	8.81005e+06	8.81005e+06	2800000000	123700000	20.0153	9.0009	4	513800000		-4.55004	4.30298e+06	0	'L'	36	3	4	21.1356	15.9914	15.9914	'000038.SZ'	17835266	16.6967	'L'	3.7351	20.8325	0	0.333333	20.0153	3.7351	9.0009	9	0.00377014	-1.31261	2.16303	-0.508086	0.101023	0.443357	4.55004	0	1	1	0		0.00126358	10.2349	3.54895e+06
2018	'000038.SZ'	2569000000	5133000000	5360019	5360019	2800000000	390500000	6.498	6.8444	8	1015000000		-4.57549	1.96327e+06	0	'L'	36	3	4	21.6669	15.4945	15.4945	'000038.SZ'	34827570	17.3659	'L'	-2.9982	22.3589	0	0.375	14.2307	-2.9982	6.8444	9	0.00325521	-1.40723	2.03721	-0.502654	0.128233	0.255554	4.57549	0	1	1	0		0.00130854	10.3403	6.19003e+06
2019	'000038.SZ'	1835000000	1778000000	3.2003e+06	3.2003e+06	2800000000	310700000	13.3376	-63.541	6	97731734		-4.59557	18590.1	0	'L'	36	2	4	21.3302	14.9788	14.9788	'000038.SZ'	28699481	17.1724	'L'	-8.5612	21.299	0	0.375	14.2307	-8.5612	-20.5794	4	0.00688047	-2.61115	0.438444	-0.425052	0.475023	-2.12273	4.59557	0	1	1	0		0.00254468	10.354	10444443
2020	'000038.SZ'	2130000000	2072000000	2.78926e+06	2.78926e+06	2800000000	-2769000000	5.5956	4.5422	4	81628333	0	-4.59683	27711201	0	'L'	36	1	4	21.4795	14.8413	14.8413	'000038.SZ'	34615910	17.3598	'L'	41.9651	21.4519	0	0.5	14.2307	16.0972	4.5422	1	0.00468735	-1.50837	1.90314	-0.495195	0.15743	0.0570043	4.59683	0	1	1	0		0.00068385	9.86171	17642751
2021	'000038.SZ'	2259000000	2553000000	5.94671e+06	5.94671e+06	2800000000	220800000	10.2017	2.8282	7	227300000	0	-4.59786	108500000	0	'L'	36	1	4	21.5382	15.5983	15.5983	'000038.SZ'	29752008	17.2084	'L'	-32.7638	21.6605	0	0.5	14.2307	-14.356	2.8282	1	0.00528972	-1.58364	1.80327	-0.49003	0.179133	-0.0912714	4.59786	0	1	1	0	0	0.001123	10.1162	14491454
2022	'000038.SZ'					2800000000	-356800000	22.8375	-24.6699	0			-4.59686		1	'L'	36	3	4				'000038.SZ'			'L'	0.696		0	0.5	22.8375	0.696	-20.5794	9	0.00539582	-2.61105	0.43825	-0.426295	0.474911	-2.12419	4.59686	0	0	0	0	2834.08	0.00264087	9.8752	5733755
2010	'000039.SZ'	51770000000	48600000000	1366000000	1366000000	150000000000	735000000	57.6357	6.9422	53	299300000000	0.00037705	-4.75581	2117000000	0	'C'	43	5	4	24.67	21.0348	21.0348	'000039.SZ'	150800000	18.8312	'C'	11.6752	24.607	0	0.375	57.6357	11.6752	6.9422	25	0.0535463	-0.916638	1.60883	-0.582607	2.87573	2.98532	4.75581	0	1	1	0		0.00399865	8.11636	459010
2011	'000039.SZ'	64130000000	59400000000	2013000000	2013000000	150000000000	2791000000	64.5179	19.7352	101	975900000000	0.00355729	-4.65937	2998000000	0	'C'	43	5	4	24.8841	21.4227	21.4227	'000039.SZ'	167700000	18.9375	'C'	-15.519	24.8075	0	0.375	64.5179	-14.356	19.7352	25	0.0778549	-0.356683	2.35805	-0.597031	2.71591	4.12025	4.65937	0	1	1	0		0.00418438	8.18178	817128
2012	'000039.SZ'	54330000000	51660000000	2020000000	2020000000	150000000000	3659000000	66.4184	21.178	62	159900000000	0.00497338	-4.76762	2087000000	0	'C'	43	5	4	24.7184	21.4261	21.4261	'000039.SZ'	141900000	18.7709	'C'	-2.4309	24.6679	0	0.375	66.4184	-2.4309	21.178	25	0.0782318	-0.29338	2.44223	-0.600638	2.69771	4.24593	4.76762	0	1	1	0		0.00558713	8.62561	993725
2013	'000039.SZ'	57870000000	55200000000	2177000000	2177000000	150000000000	1936000000	64.8892	10.1665	88	215200000000	0.00443834	-4.75809	6930000000	0	'C'	43	5	4	24.7815	21.5011	21.5011	'000039.SZ'	148100000	18.8132	'C'	6.7455	24.7343	0	0.375	64.8892	6.7455	10.1665	25	0.0725468	-0.776332	1.79935	-0.575459	2.83642	3.28398	4.75809	0	1	1	0		0.0301892	10.3886	928232
2014	'000039.SZ'	70070000000	66980000000	2306000000	2306000000	150000000000	1526000000	66.2616	10.8508	102	418200000000	0.00307105	-4.71525	12870000000	0	'C'	43	5	4	24.9728	21.5589	21.5589	'000039.SZ'	176400000	18.9884	'C'	-4.9274	24.9277	0	0.428571	66.2616	-4.9274	10.8508	25	0.0717817	-0.746248	1.83915	-0.577961	2.82772	3.34266	4.71525	0	1	1	0		0.00691333	9.07124	1.00327e+06
2015	'000039.SZ'	58690000000	56420000000	2234000000	2234000000	150000000000	3398000000	68.9185	11.5342	121	361700000000	0.00303605	-4.67359	12350000000	0	'C'	43	3	4	24.7955	21.5272	21.5272	'000039.SZ'	149100000	18.8199	'C'	0.133	24.756	0	0.375	68.9185	0.133	11.5342	9	0.0773062	-0.716605	1.87973	-0.575192	2.8195	3.40743	4.67359	0	1	1	0		0.00674165	9.1736	1141405
2016	'000039.SZ'	51110000000	51160000000	2115000000	2115000000	150000000000	2938000000	66.7536	7.7668	105	183000000000	0.00354908	-4.67256	7240000000	0	'C'	43	5	4	24.6573	21.4724	21.4724	'000039.SZ'	131800000	18.6969	'C'	4.0908	24.6582	0	0.428571	66.7536	4.0908	7.7668	25	0.06211	-0.880992	1.65804	-0.577676	2.86596	3.06533	4.67256	0	1	1	0		0.00575537	9.27712	1.02103e+06
2017	'000039.SZ'	76300000000	73340000000	2713000000	2713000000	150000000000	56378000	68.5954	1.8665	131	123000000000	0.00432421	-4.72082	1707000000	0	'C'	43	5	4	25.0579	21.7215	21.7215	'000039.SZ'	183600000	19.0284	'C'	-0.8743	25.0183	0	0.375	68.5954	-0.8743	1.8665	25	0.0508963	-1.13925	1.31249	-0.571026	2.93967	2.54188	4.72082	0	1	1	0		0.00452428	9.30477	996348
2018	'000039.SZ'	93500000000	92330000000	3097000000	3097000000	150000000000	2791000000	66.8943	8.1275	216	218900000000	0.00507625	-4.65803	4847000000	0	'C'	43	4	4	25.2612	21.8536	21.8536	'000039.SZ'	216900000	19.195	'C'	1.9318	25.2486	0	0.375	66.8943	1.9318	8.1275	16	0.0665464	-0.865444	1.67965	-0.574941	2.86173	3.101	4.65803	0	1	1	0		0.00555407	9.56875	1.50526e+06
2019	'000039.SZ'	85820000000	90020000000	3442000000	3442000000	150000000000	4250000000	67.0181	9.688	136	68480000000		-4.77518	6566000000	0	'C'	43	5	4	25.1755	21.9592	21.9592	'000039.SZ'	193300000	19.08	'C'	-2.5128	25.2233	0	0.375	67.0181	-2.5128	9.688	25	0.0687112	-0.797089	1.77094	-0.577371	2.84218	3.23866	4.77518	0	1	1	0		0.00655038	9.91868	1.82424e+06
2020	'000039.SZ'	94160000000	92990000000	3366000000	3366000000	150000000000	2437000000	68.0212	4.0278	91	121300000000		-4.75603	3319000000	0	'C'	43	6	4	25.2683	21.9371	21.9371	'000039.SZ'	213400000	19.1789	'C'	-1.7939	25.2558	0	0.375	68.0212	-1.7939	4.0278	36	0.060482	-1.045	1.43978	-0.568873	2.91308	2.73899	4.75603	0	1	1	0		0.00863986	10.306	1.72615e+06
2021	'000039.SZ'	163700000000	152100000000	4535000000	4535000000	150000000000	2749000000	63.1672	12.8486	135	121900000000		-4.69015	6683000000	0	'C'	43	6	4	25.8213	22.235	22.235	'000039.SZ'	341600000	19.6492	'C'	5.5871	25.7477	0	0.333333	63.1672	5.5871	12.8486	36	0.0604761	-0.657838	1.95417	-0.592862	2.80162	3.5051	4.69015	0	1	1	0	21403.6	0.0112261	10.3773	1.84264e+06
2022	'000039.SZ'	141500000000	133100000000	5332000000	5332000000	150000000000	14500000000	63.0773	14.9554	244	220200000000		-4.66044	3561000000	0	'C'	43	5	4	25.6758	22.397	22.397	'000039.SZ'	282400000	19.4588	'C'	3.002	25.6147	0	0.333333	63.0773	3.002	14.9554	25	0.0802811	-0.566632	2.07963	-0.582002	2.77649	3.70748	4.66045	0	1	1	0		0.0145201	10.676	3.16345e+06
2010	'000040.SZ'	777200000	700000000	8.39377e+06	8.39377e+06	25000000000	-94343191	64.1099	7.4556	2	1982000000	0.00031437	-4.78938	14393048	0	'D'	41	3	3	20.4712	15.943	15.943	'000040.SZ'	9.3019e+06	16.0457	'D'	5.7373	20.3666	0	0.333333	64.1099	5.7373	7.4556	9	0.351868	-2.05349	0.95887	-0.206509	2.20315	0.902029	4.78938	0	1	0	1				206130
2011	'000040.SZ'	817400000	694600000	5.71575e+06	5.71575e+06	25000000000	140700000	61.3091	10.8604	2	737800000	0.00019752	-4.77068	3.85396e+06	0	'D'	41	4	3	20.5216	15.5587	15.5587	'000040.SZ'	10883654	16.2028	'D'	23.1017	20.3588	0	0.333333	61.3091	16.0972	10.8604	16	0.170527	-1.89246	1.13367	-0.367656	2.14648	1.02005	4.77068	0	1	0	1				262927
2012	'000040.SZ'	860900000	638200000	17579078	17579078	25000000000	159300000	47.7982	15.0071	3	275900000	0.00053371	-4.73813	10166934	0	'D'	41	3	3	20.5735	16.6822	16.6822	'000040.SZ'	8.39196e+06	15.9428	'D'	-18.6258	20.2741	0	0.363636	47.7982	-14.356	15.0071	9	0.100926	-1.706	1.36637	-0.437228	2.08885	1.31199	4.73813	0	1	0	1				1.19324e+06
2013	'000040.SZ'	815100000	686800000	14096134	14096134	25000000000	144200000	59.3918	17.8689	0		0.00096314	-4.77095	4.70012e+06	0	'D'	41	3	3	20.5188	16.4614	16.4614	'000040.SZ'	8.44799e+06	15.9494	'D'	-22.5806	20.3476	0	0.363636	59.3918	-14.356	17.8689	9	0.0943273	-1.57997	1.5324	-0.450536	2.05219	1.55408	4.77095	0	1	0	1				921720
2014	'000040.SZ'	1037000000	958500000	9.41647e+06	9.41647e+06	25000000000	151700000	68.3762	8.4541	0		0.0010301	-4.75582	1831328	0	'D'	41	2	3	20.7591	16.058	16.058	'000040.SZ'	12015891	16.3017	'D'	-21.465	20.6808	0	0.363636	68.3762	-14.356	8.4541	4	0.110636	-1.99425	0.985503	-0.411277	2.17238	0.752362	4.75582	0	1	0	1				777777
2015	'000040.SZ'	1666000000	1549000000	8.49913e+06	8.49913e+06	25000000000	28659677	70.2902	4.2007	2	121700000	0.00142004	-4.78563	35259851	0	'D'	41	3	3	21.2335	15.9555	15.9555	'000040.SZ'	19867029	16.8046	'D'	-9.9048	21.161	0	0.363636	70.2902	-9.9048	4.2007	9	0.0913367	-2.1797	0.734935	-0.415877	2.22467	0.36403	4.78563	0	1	0	1				954451
2016	'000040.SZ'	3774000000	3603000000	25230910	25230910	25000000000	70594952	80.4167	4.783	10	24270000000	0.00080618	-4.79446	3231000000	0	'D'	41	3	3	22.0513	17.0436	17.0436	'000040.SZ'	33273560	17.3203	'D'	2.8844	22.005	0	0.363636	80.4167	2.8844	4.783	9	0.0299374	-2.15022	0.760851	-0.468888	2.21269	0.354438	4.79446	0	1	0	1				1.04108e+06
2017	'000040.SZ'	8131000000	7570000000	25761153	25761153	25000000000	161700000	36.5806	2.8541	19	10530000000	0.00765183	-4.74234	1860000000	0	'D'	41	3	3	22.819	17.0644	17.0644	'000040.SZ'	71284122	18.0822	'D'	-6.8338	22.7474	0	0.363636	36.5806	-6.8338	2.8541	9	0.047456	-2.236	0.65066	-0.448969	2.23839	0.204074	4.74234	0	1	0	1		0.00047326	8.45865	2.17493e+06
2018	'000040.SZ'	8676000000	8649000000	26859682	26859682	25000000000	366800000	60.0067	4.8472	23	4278000000	0.00749352	-4.72848	3729000000	0	'D'	41	4	3	22.8839	17.1061	17.1061	'000040.SZ'	75187805	18.1355	'D'	-5.3805	22.8807	0	0.363636	60.0067	-5.3805	4.8472	16	0.0906601	-2.15128	0.772548	-0.418201	2.21645	0.419517	4.72848	0	1	0	1		0.00139577	9.54703	2.82229e+06
2019	'000040.SZ'	6806000000	7722000000	23929408	23929408	25000000000	1629000000	57.6703	8.6024	22	1516000000	0.00084702	-4.77611	1303000000	0	'D'	41	5	3	22.641	16.9906	16.9906	'000040.SZ'	60899835	17.9247	'D'	-13.2394	22.7673	0	0.363636	57.6703	-13.2394	8.6024	25	0.0576478	-1.98435	0.987211	-0.456063	2.16652	0.713318	4.77611	0	1	0	1		0.00172782	10.1758	3.83059e+06
2020	'000040.SZ'	3471000000	4374000000	16876923	16876923	25000000000	-211900000	56.3673	-6.858	22	5063000000	0.0103948	-4.79679	389900000	0	'D'	41	4	3	21.9678	16.6415	16.6415	'000040.SZ'	34224712	17.3485	'D'	4.2199	22.1989	0	0.4	56.3673	4.2199	-6.858	16	0.042426	-2.66196	0.0836327	-0.426775	2.36073	-0.64438	4.79679	0	1	0	1		0.00131526	10.7873	8.08285e+06
2021	'000040.SZ'	3877000000	4472000000	13720386	13720386	25000000000	-1232000000	53.4554	-7.9804	8	6377000000	0.0170977	-4.79795	296200000	0	'D'	41	3	3	22.0783	16.4344	16.4344	'000040.SZ'	40481676	17.5164	'D'	2.6448	22.221	0	0.333333	53.4554	2.6448	-7.9804	9	0.017181	-2.70961	0.0148726	-0.444868	2.37301	-0.766602	4.79795	0	1	0	1		0.00116056	10.8811	6.06893e+06
2022	'000040.SZ'	3036000000	3533000000	13498280	13498280	25000000000	-1024000000	55.7142	-4.969	1	328970	0.0540608	-4.79754	248400000	0	'D'	41	2	3	21.8339	16.4181	16.4181	'000040.SZ'	31848771	17.2765	'D'	4.9011	21.9855	0	0.333333	55.7142	4.9011	-4.969	4	0.0177099	-2.57747	0.190554	-0.452613	2.335	-0.504534	4.79754	0	1	0	1		0.00130886	11.2965	9.1217e+06
2010	'000042.SZ'	1447000000	1141000000	41278381	41278381	35000000000	232300000	68.0323	14.0644	11	20200000000	1.876e-05	-4.71795	9.8845e+06	0	'K'	39	5	4	21.093	17.5358	17.5358	'000042.SZ'	11132221	16.2254	'K'	9.0302	20.8549	0	0.333333	68.0323	9.0302	14.0644	25	0.00561656	-1.24721	2.65841	-0.620555	0.689028	1.47968	4.71795	0	1	1	0				1680994
2011	'000042.SZ'	1917000000	1530000000	38281227	38281227	35000000000	316700000	64.8746	16.2566	7	5042000000		-4.71553	14021237	0	'K'	39	4	4	21.3739	17.4605	17.4605	'000042.SZ'	15054805	16.5272	'K'	3.5288	21.1488	0	0.333333	64.8746	3.5288	16.2566	16	0.00378143	-1.15087	2.78601	-0.628053	0.66119	1.66828	4.71553	0	1	1	0				1.14868e+06
2012	'000042.SZ'	2698000000	2149000000	52009682	52009682	35000000000	349700000	64.6232	12.9939	17	2307000000	0.00065229	-4.70845	8.76376e+06	0	'K'	39	5	4	21.7159	17.7669	17.7669	'000042.SZ'	19464184	16.7841	'K'	-8.6158	21.4883	0	0.333333	64.6232	-8.6158	12.9939	25	0.00386011	-1.29408	2.59576	-0.619116	0.702422	1.38498	4.70845	0	1	1	0				1.71911e+06
2013	'000042.SZ'	2213000000	1804000000	72292651	72292651	35000000000	486300000	61.3915	15.1746	28	6051000000	0.00090879	-4.71761	27679866	0	'K'	39	4	4	21.5176	18.0962	18.0962	'000042.SZ'	14569113	16.4944	'K'	-8.6894	21.3133	0	0.333333	61.3915	-8.6894	15.1746	16	0.00348304	-1.19834	2.72288	-0.625361	0.674839	1.57401	4.71761	0	1	1	0				2.40273e+06
2014	'000042.SZ'	3033000000	2560000000	71464015	71464015	35000000000	283900000	61.6542	13.5917	25	1913000000	0.00121427	-4.71698	18595770	0	'K'	39	4	4	21.8328	18.0847	18.0847	'000042.SZ'	20030363	16.8128	'K'	1.3513	21.6634	0	0.333333	61.6542	1.3513	13.5917	16	0.00285454	-1.26778	2.63049	-0.621584	0.694793	1.43592	4.71698	0	1	1	0				1.92433e+06
2015	'000042.SZ'	5048000000	4456000000	81903231	81903231	35000000000	469100000	79.6201	9.6022	26	32620000000	0.00263998	-4.71323	72475571	0	'K'	39	4	4	22.3422	18.221	18.221	'000042.SZ'	32100530	17.2844	'K'	-7.2735	22.2176	0	0.333333	79.6201	-7.2735	9.6022	16	0.00546769	-1.44305	2.39818	-0.608547	0.745399	1.09198	4.71323	0	1	1	0				2.49203e+06
2016	'000042.SZ'	8116000000	7574000000	91910254	91910254	35000000000	413600000	77.1898	9.0002	45	99720000000	0.00172401	-4.67747	61703478	0	'K'	39	5	4	22.8171	18.3363	18.3363	'000042.SZ'	49985077	17.7272	'K'	-13.1671	22.748	0	0.333333	77.1898	-13.1671	9.0002	25	0.00461712	-1.46942	2.36296	-0.607623	0.752942	1.03886	4.67747	0	1	1	0				3.02627e+06
2017	'000042.SZ'	8654000000	7694000000	122600000	122600000	35000000000	56211757	79.9012	4.5309	16	4901000000	0.00268029	-4.68017	60417203	0	'K'	39	3	4	22.8813	18.6245	18.6245	'000042.SZ'	49204289	17.7115	'K'	8.2383	22.7637	0	0.333333	79.9012	8.2383	4.5309	9	0.00591679	-1.66567	2.1025	-0.594382	0.809512	0.651963	4.68017	0	1	1	0				3.90556e+06
2018	'000042.SZ'	7942000000	7052000000	113900000	113900000	35000000000	397600000	84.2186	10.0085	10	888000000	0.00220406	-4.69588	38225427	0	'K'	39	4	4	22.7954	18.5506	18.5506	'000042.SZ'	46090953	17.6461	'K'	-21.5541	22.6765	0	0.333333	84.2186	-14.356	10.0085	16	0.00449867	-1.42516	2.42175	-0.610464	0.740192	1.12632	4.69588	0	1	1	0				3.73995e+06
2019	'000042.SZ'	7213000000	6762000000	133000000	133000000	35000000000	1115000000	83.3525	6.5279	23	1477000000		-4.71277	549400000	0	'K'	39	4	4	22.6992	18.7061	18.7061	'000042.SZ'	40092021	17.5067	'K'	4.6742	22.6345	0	0.333333	83.3525	4.6742	6.5279	16	0.00353128	-1.57786	2.21864	-0.60181	0.784099	0.82307	4.71277	0	1	1	0				3.12313e+06
2020	'000042.SZ'	10700000000	10130000000	135300000	135300000	35000000000	458500000	82.2497	10.6159	17	1287000000		-4.7137	13274893	0	'K'	39	3	4	23.0932	18.7232	18.7232	'000042.SZ'	59174990	17.896	'K'	3.5501	23.0387	0	0.333333	82.2497	3.5501	10.6159	9	0.00289263	-1.39839	2.45696	-0.61346	0.732397	1.1775	4.7137	0	1	1	0				2.7333e+06
2021	'000042.SZ'	8676000000	8580000000	125500000	125500000	35000000000	-72097756	81.5569	3.6468	0			-4.71709	3.74391e+06	0	'K'	39	4	4	22.8838	18.6481	18.6481	'000042.SZ'	49006975	17.7075	'K'	-2.8703	22.8727	0	0.333333	81.5569	-2.8703	3.6468	16	0.00288907	-1.70428	2.05055	-0.594514	0.820455	0.572209	4.71709	0	1	1	0				4.29772e+06
2022	'000042.SZ'	7083000000	6688000000	106300000	106300000	35000000000	327400000	80.1428	2.587	4	230400000		-4.71795	47806791	0	'K'	39	4	4	22.681	18.4818	18.4818	'000042.SZ'	41898210	17.5508	'K'	1.1408	22.6236	0	0.333333	80.1428	1.1408	2.587	16	0.00264438	-1.75078	1.98871	-0.591838	0.833828	0.479922	4.71795	0	1	1	0		0.00035448	8.6359	3.32547e+06
2010	'000045.SZ'	637800000	619600000	20785445	20785445	5600000000	41139877	38.5411	8.3507	6	6605000000	0.00049795	-4.78374	164900000	0	'C'	41	4	4	20.2735	16.8498	16.8498	'000045.SZ'	5.93479e+06	15.5963	'C'	0.5086	20.2445	1	0.428571	38.5411	0.5086	8.3507	16	0.00635168	-0.661801	1.46085	-0.547924	2.54222	2.79334	4.78374	1	0	1	0		0.00518416	8.59478	633861
2011	'000045.SZ'	712900000	682300000	21718287	21718287	5600000000	36589046	18.6933	4.4268	3	23180000000	0.012646	-4.79787	485900000	0	'C'	41	4	4	20.3848	16.8937	16.8937	'000045.SZ'	6.55318e+06	15.6955	'C'	-4.2311	20.3409	1	0.333333	18.6933	-4.2311	4.4268	16	0.0047784	-0.833927	1.23182	-0.538573	2.59168	2.451	4.79787	1	0	1	0		0.0101562	9.84643	716631
2012	'000045.SZ'	845100000	958700000	25914721	25914721	5600000000	46509297	24.2557	3.6026	1	19317288	0.0261251	-4.78208	128000000	0	'C'	41	4	4	20.555	17.0703	17.0703	'000045.SZ'	7.39685e+06	15.8166	'C'	3.7444	20.6811	1	0.333333	24.2557	3.7444	3.6026	16	0.00418407	-0.870065	1.18368	-0.53683	2.60205	2.37883	4.78208	1	0	1	0		0.00787064	9.77643	882294
2013	'000045.SZ'	1131000000	1311000000	35273276	35273276	5600000000	-54520998	30.7152	-6.0606	0		0.0432756	-4.7594	107800000	0	'C'	41	1	4	20.8465	17.3786	17.3786	'000045.SZ'	9.0879e+06	16.0225	'C'	-2.3329	20.9943	1	0.333333	30.7152	-2.3329	-6.0606	1	0.00312225	-1.29413	0.62002	-0.511445	2.72407	1.53851	4.7594	1	0	1	0		0.0290636	10.7043	688765
2014	'000045.SZ'	1211000000	1317000000	37736705	37736705	5600000000	-12812007	19.4236	2.6229	7	14770000000	0.0527301	-4.79399	48919308	0	'C'	41	3	4	20.9147	17.4461	17.4461	'000045.SZ'	9.54887e+06	16.0719	'C'	-7.333	20.9989	1	0.333333	19.4236	-7.333	2.6229	9	0.003705	-0.913035	1.12648	-0.534567	2.61439	2.29327	4.79399	1	0	1	0		0.0255301	10.8069	766846
2015	'000045.SZ'	1227000000	1302000000	35307822	35307822	5600000000	1.60306e+06	22.1956	-5.0551	4	5010000000	0.0491792	-4.79702	17134530	0	'C'	41	4	4	20.9276	17.3796	17.3796	'000045.SZ'	9.85371e+06	16.1034	'C'	-4.5994	20.9874	1	0.333333	22.1956	-4.5994	-5.0551	16	0.00319108	-1.25	0.678665	-0.514121	2.71137	1.62591	4.79702	1	0	1	0		0.0195095	10.5345	826589
2016	'000045.SZ'	1198000000	1296000000	27379720	27379720	5600000000	-69206170	26.7673	0.3888	7	1328000000	0.0630532	-4.79514	114600000	0	'C'	41	4	4	20.9041	17.1253	17.1253	'000045.SZ'	10328352	16.1504	'C'	4.3677	20.9828	1	0.375	26.7673	4.3677	0.3888	16	0.00250177	-1.01102	0.99604	-0.5295	2.64253	2.09805	4.79514	1	0	1	0		0.0103952	10.0914	959145
2017	'000045.SZ'	1476000000	1456000000	29503261	29503261	5600000000	-50114319	16.4936	-3.8666	7	543700000	0.0680804	-4.79539	254500000	0	'C'	41	4	4	21.1123	17.2	17.2	'000045.SZ'	12458027	16.3379	'C'	0.0588	21.0986	1	0.428571	16.4936	0.0588	-3.8666	16	0.0018224	-1.19775	0.747794	-0.518499	2.69625	1.72779	4.79539	1	0	1	0		0.00954192	10.3513	953981
2018	'000045.SZ'	1272000000	1396000000	32506267	32506267	5600000000	4.2378e+06	16.0336	2.2282	4	1076000000	0.0336667	-4.7975	380400000	0	'C'	41	4	4	20.9641	17.2969	17.2969	'000045.SZ'	10457313	16.1628	'C'	-6.5185	21.0568	1	0.333333	16.0336	-6.5185	2.2282	16	0.00175623	-0.930235	1.10321	-0.535126	2.61923	2.25708	4.7975	1	0	1	0		0.00930373	10.2833	1.10528e+06
2019	'000045.SZ'	2158000000	2259000000	38556180	38556180	5600000000	35191372	25.1066	-0.9634	2	26915872		-4.78142	618800000	0	'C'	41	4	4	21.4925	17.4676	17.4676	'000045.SZ'	16917006	16.6438	'C'	-5.8042	21.5381	1	0.333333	25.1066	-5.8042	-0.9634	16	0.00071459	-1.07025	0.916951	-0.527321	2.65948	1.97886	4.78142	1	0	1	0		0.00908204	10.3538	951651
2020	'000045.SZ'	2109000000	2114000000	55642550	55642550	5600000000	-63214560	14.9354	0.7716	4	118100000		-4.79164	564000000	0	'C'	41	4	4	21.4695	17.8345	17.8345	'000045.SZ'	14930753	16.5189	'C'	6.5306	21.4717	1	0.375	14.9354	6.5306	0.7716	16	0.00104204	-0.994122	1.01817	-0.531764	2.63758	2.12987	4.79164	1	0	1	0		0.0117356	10.5902	1.61299e+06
2021	'000045.SZ'	2294000000	2271000000	59719860	59719860	5600000000	3.75279e+06	21.5358	1.3567	5	263600000		-4.78987	447600000	0	'C'	41	4	4	21.5535	17.9052	17.9052	'000045.SZ'	15923299	16.5833	'C'	0.9482	21.5435	1	0.333333	21.5358	0.9482	1.3567	16	0.00075012	-0.968422	1.05225	-0.533599	2.63017	2.1804	4.78987	1	0	1	0	0	0.0135145	10.8008	1.54051e+06
2022	'000045.SZ'	2838000000	2847000000	61166445	61166445	5600000000	135500000	28.8691	2.191	16	6287000000		-4.79694	123200000	0	'C'	41	4	4	21.7664	17.9291	17.9291	'000045.SZ'	19570983	16.7896	'C'	-2.9646	21.7695	1	0.333333	28.8691	-2.9646	2.191	16	0.00084898	-0.93181	1.10092	-0.535785	2.61963	2.25296	4.79694	1	0	1	0		0.0185746	11.0582	1.40634e+06
2010	'000046.SZ'	1625000000	1461000000	13994118	13994118	100000000000	207500000	60.2118	4.8003	47	945400000000	0.00710573	-4.37594	15219100	0	'J'	34	6	2	21.2089	16.4541	16.4541	'000046.SZ'	16877272	16.6415	'J'	-1.8173	21.1025	0	0.357143	60.2118	-1.8173	4.8003	36	7.6837	-3.9453	1.16575	6.18043	0.401609	3.80249	4.37594	0	1	0	1				1.01884e+06
2011	'000046.SZ'	2003000000	1666000000	20549667	20549667	100000000000	361600000	62.6553	1.4933	42	446600000000	0.00205275	-4.43883	13387184	0	'J'	34	6	2	21.4178	16.8384	16.8384	'000046.SZ'	18694301	16.7437	'J'	-21.0768	21.2337	0	0.357143	62.6553	-14.356	1.4933	36	5.6567	-3.96091	0.707415	4.49163	0.290829	1.52896	4.43883	0	1	0	1				663321
2012	'000046.SZ'	4445000000	3498000000	104900000	104900000	100000000000	96938789	63.8528	3.2507	25	68710000000	0.0094633	-4.44327	7.08566e+06	0	'J'	34	5	2	22.2151	18.4689	18.4689	'000046.SZ'	26389784	17.0885	'J'	-6.8246	21.9754	0	0.357143	63.8528	-6.8246	3.2507	25							4.44327	0	1	0	1		0.0001962	7.38368	700977
2013	'000046.SZ'	5938000000	4409000000	119100000	119100000	100000000000	322200000	71.0283	9.474	75	77030000000	0.0027581	-4.41583	299600000	0	'J'	34	5	2	22.5046	18.5956	18.5956	'000046.SZ'	34029565	17.3427	'J'	-5.4432	22.2069	0	0.357143	71.0283	-5.4432	9.474	25							4.41583	0	1	0	1		0.0005306	8.58813	1.4537e+06
2014	'000046.SZ'	6062000000	5828000000	291500000	291500000	100000000000	922200000	76.3096	13.313	69	34470000000	0.00363868	-4.43883	80450364	0	'J'	34	6	2	22.5254	19.4904	19.4904	'000046.SZ'	27103888	17.1152	'J'	-11.2235	22.4859	0	0.333333	76.3096	-11.2235	13.313	36	0.891289	-3.13759	0.772536	0.468031	-0.217199	-2.11422	4.43883	0	1	0	1		0.00053921	8.67258	1.5787e+06
2015	'000046.SZ'	9440000000	10120000000	496000000	496000000	100000000000	1214000000	82.3456	16.8416	52	82510000000	0.00641424	-4.31989	634200000	0	'J'	34	6	2	22.9683	20.022	20.022	'000046.SZ'	36416000	17.4105	'J'	-4.5674	23.0383	0	0.333333	82.3456	-4.5674	16.8416	36	0.976507	-2.98815	0.98947	0.529815	-0.255371	-1.72424	4.31989	0	1	0	1		0.00041881	8.45879	963061
2016	'000046.SZ'	18620000000	21850000000	1161000000	1161000000	100000000000	2686000000	87.189	20.6537	121	81740000000	0.00895226	-4.27348	1033000000	0	'J'	34	6	2	23.6476	20.8724	20.8724	'000046.SZ'	56727389	17.8538	'J'	2.1708	23.8076	0	0.333333	86.9722	2.1708	20.6537	36	1.31246	-2.8423	1.25578	0.800843	-0.278253	-1.06394	4.27348	0	1	0	1		0.00030641	8.17829	927448
2017	'000046.SZ'	8385000000	14830000000	1433000000	1433000000	100000000000	2752000000	85.1677	21.732	72	25680000000	0.00928299	-4.30702	1018000000	0	'J'	34	5	2	22.8497	21.0831	21.0831	'000046.SZ'	24092312	16.9974	'J'	-15.0242	23.4196	0	0.333333	85.1677	-14.356	21.732	25	0.975551	-2.77344	1.27453	0.515717	-0.317236	-1.30043	4.30702	0	1	0	1		0.0001357	7.73799	1.87547e+06
2018	'000046.SZ'	5007000000	13780000000	1226000000	1226000000	100000000000	2546000000	85.357	15.0612	44	19320000000	0.00820618	-4.34674	332100000	0	'J'	34	5	2	22.3342	20.9268	20.9268	'000046.SZ'	15025352	16.5252	'J'	-14.5036	23.3464	0	0.333333	85.357	-14.356	15.0612	25	0.173354	-3.01497	0.780451	-0.138058	-0.293326	-2.66591	4.34674	0	1	0	1				796807
2019	'000046.SZ'	3025000000	14880000000	1806000000	1806000000	100000000000	3679000000	86.5957	4.6325	30	2011000000		-4.41769	198700000	0	'J'	34	5	2	21.8303	21.3144	21.3144	'000046.SZ'	8.15245e+06	15.9138	'J'	1.0923	23.423	0	0.333333	86.5957	1.0923	4.6325	25	0.424296	-3.48875	0.205161	0.100485	-0.142665	-3.32576	4.41769	0	1	0	1				492360
2020	'000046.SZ'	2197000000	19570000000	2121000000	2121000000	100000000000	1893000000	81.3872	5.2648	45	3140000000	0	-4.42107	445000000	0	'J'	34	5	2	21.5104	21.4752	21.4752	'000046.SZ'	5.66166e+06	15.5492	'J'	1.7936	23.6975	0	0.461538	81.3872	1.7936	5.2648	25	0.103662	-3.4405	0.200039	-0.169794	-0.174787	-3.58504	4.42107	0	1	0	1				296583
2021	'000046.SZ'	8440000000	26720000000	942400000	942400000	100000000000	-1712000000	80.6729	-24.2741	90	9239000000	0.0143096	-4.45872	172300000	0	'J'	34	3	2	22.8562	20.6639	20.6639	'000046.SZ'	27242856	17.1203	'J'	2.6601	24.0085	0	0.333333	80.6729	2.6601	-20.5794	9	0.0518394	-4.57154	-1.31387	-0.14293	0.14787	-5.88047	4.45872	0	1	0	1				228831
2022	'000046.SZ'	7141000000	17750000000	920500000	920500000	100000000000	-6146000000	87.507	-100.526	74	9640000000	0.028203	-4.50158	124900000	0	'J'	34	3	2	22.6891	20.6404	20.6404	'000046.SZ'	23200965	16.9597	'J'	14.0965	23.5997	0	0.333333	86.9722	14.0965	-20.5794	9	0.0718843	-4.57282	-1.31125	-0.12614	0.149379	-5.86083	4.50158	0	1	0	1				1.36745e+06
2010	'000048.SZ'	1162000000	1167000000	24349702	24349702	14000000000	43890947	100.044		0		0.0723617	-4.87476	83719895	1	'C'	44	3	4	20.8736	17.008	17.008	'000048.SZ'	10349617	16.1525	'C'	15.461	20.8776	0	0.363636	86.9722	15.461		9	0.0070706						4.87476	0	0	0	0				997660
2011	'000048.SZ'	1330000000	1300000000	26179445	26179445	14000000000	65799483	103.14		0		0.0485086	-4.88135	74667754	1	'C'	44	4	4	21.0083	17.0805	17.0805	'000048.SZ'	11606156	16.267	'C'	-6.8098	20.986	0	0.363636	86.9722	-6.8098		16	0.00510729						4.88135	0	0	0	0		0.0161519	9.0768	818456
2012	'000048.SZ'	1453000000	1463000000	34575492	34575492	14000000000	-20688119	62.9059	341.819	0		0.047046	-4.90662	78832252	0	'C'	44	3	4	21.0971	17.3587	17.3587	'000048.SZ'	11742018	16.2787	'C'	17.2952	21.1038	0	0.363636	62.9059	16.0972	25.0916	9	0.00336933	-0.21182	2.77262	-0.713004	2.79871	4.64651	4.90662	0	1	1	0		0.0129706	9.51183	1098999
2013	'000048.SZ'	1565000000	1610000000	49786007	49786007	14000000000	523100000	59.2418	7.0391	0		0.0396206	-4.89736	95780771	0	'C'	44	3	4	21.1713	17.7232	17.7232	'000048.SZ'	11429279	16.2517	'C'	-56.8758	21.1998	0	0.363636	59.2418	-14.356	7.0391	9	0.00352459	-1.00419	1.7199	-0.663789	3.02683	3.07875	4.89736	0	1	1	0		0.0147776	9.44791	1.02929e+06
2014	'000048.SZ'	2144000000	1996000000	91058420	91058420	14000000000	37709088	63.6463	-2.2143	0		0.0244791	-4.91634	47267907	0	'C'	44	2	4	21.4861	18.327	18.327	'000048.SZ'	13241655	16.3989	'C'	-10.4225	21.4143	0	0.363636	63.6463	-10.4225	-2.2143	4	0.00334363	-1.41033	1.18025	-0.638781	3.14374	2.27488	4.91634	0	1	1	0		0.0169745	9.6542	1.08027e+06
2015	'000048.SZ'	2302000000	2057000000	72073479	72073479	14000000000	-34025271	69.5063	24.7375	3	1314000000	0.0304247	-4.91541	60526215	0	'C'	44	2	4	21.5571	18.0932	18.0932	'000048.SZ'	15168043	16.5347	'C'	27.8017	21.4446	0	0.363636	69.5063	16.0972	24.7375	4	0.00482101	-0.227455	2.75216	-0.710826	2.80329	4.61718	4.91541	0	1	1	0		0.0118858	9.68174	1.45779e+06
2016	'000048.SZ'	1561000000	1582000000	33873069	33873069	14000000000	280500000	58.659	33.0513	0		0.0315956	-4.87557	98054222	0	'C'	44	2	4	21.1687	17.3381	17.3381	'000048.SZ'	12685660	16.356	'C'	6.3739	21.1822	0	0.363636	58.659	6.3739	25.0916	4	0.00359853	-0.211835	2.77265	-0.712812	2.79873	4.64673	4.87557	0	1	1	0		0.0115895	9.54162	1.4254e+06
2017	'000048.SZ'	1550000000	1685000000	60809115	60809115	14000000000	68797828	57.8484	0.8236	13	1577000000	0.011204	-4.872	115100000	0	'C'	44	3	4	21.1613	17.9232	17.9232	'000048.SZ'	10703653	16.1861	'C'	-29.2384	21.2453	0	0.363636	57.8484	-14.356	0.8236	9	0.00244475	-1.27693	1.35729	-0.647794	3.10528	2.53785	4.872	0	1	1	0		0.0118449	9.52478	921080
2018	'000048.SZ'	3437000000	2828000000	53726043	53726043	14000000000	-79051751	81.8492	-23.7861	2	24001019	0.00916478	-4.91118	116400000	1	'C'	44	3	4	21.9578	17.7994	17.7994	'000048.SZ'	24570267	17.017	'C'	-8.6929	21.7629	0	0.363636	81.8492	-8.6929	-20.5794	9	0.00363646	-2.21642	0.109318	-0.5886	3.37581	0.680108	4.91118	0	1	1	0		0.00562709	9.55158	992071
2019	'000048.SZ'	4919000000	3560000000	109900000	109900000	14000000000	11494135	76.3554	54.9298	0		0.00885654	-4.9141	100800000	0	'C'	44	1	4	22.3163	18.5149	18.5149	'000048.SZ'	28829496	17.1769	'C'	22.9698	21.9931	0	0.363636	76.3554	16.0972	25.0916	1	0.00530848	-0.211944	2.77288	-0.71138	2.79886	4.64841	4.9141	0	1	1	0	0	0.00486283	9.69255	2.20883e+06
2020	'000048.SZ'	4072000000	2961000000	105400000	105400000	14000000000	669200000	63.2612	69.8918	1	6.70635e+06	0.00365352	-4.90712	1694000000	0	'C'	44	1	4	22.1273	18.4731	18.4731	'000048.SZ'	24142345	16.9995	'C'	9.7455	21.8089	0	0.363636	63.2612	9.7455	25.0916	1	0.00435212	-0.211883	2.77275	-0.712181	2.79878	4.64747	4.90712	0	1	1	0		0.00459735	10.5938	6593463
2021	'000048.SZ'	3221000000	2705000000	103600000	103600000	14000000000	1012000000	71.9174	35.4622	3	542600000	0.00220768	-4.90452	2617000000	0	'C'	44	1	4	21.8931	18.4559	18.4559	'000048.SZ'	19193461	16.7701	'C'	9.1371	21.7185	0	0.363636	71.9174	9.1371	25.0916	1	0.00366228	-0.211839	2.77266	-0.712759	2.79873	4.64679	4.90452	0	1	1	0		0.00338538	10.1539	3.11993e+06
2022	'000048.SZ'	5996000000	4906000000	117100000	117100000	14000000000	1086000000	82.7464	14.7332	25	3012000000	0.00183631	-4.90535	1924000000	0	'C'	44	3	4	22.5143	18.5784	18.5784	'000048.SZ'	34527879	17.3573	'C'	-2.3659	22.3138	0	0.363636	82.7464	-2.3659	14.7332	9	0.00530171	-0.666593	2.16882	-0.683221	2.92974	3.74874	4.90535	0	1	1	0		0.0023347	9.6226	1.40492e+06
2010	'000049.SZ'	1316000000	1252000000	43670911	43670911	11000000000	-49878009	73.4349	-11.777	0			-4.60732	43369520	0	'C'	38	3	4	20.9979	17.5922	17.5922	'000049.SZ'	9.96507e+06	16.1146	'C'	15.6561	20.9479	1	0.333333	73.4349	15.6561	-11.777	9	0.00388523	-1.26009	-0.0491431	-0.378199	2.32811	0.640678	4.60732	1	0	1	0		0.0116035	7.83648	305329
2011	'000049.SZ'	2246000000	2062000000	74888513	74888513	11000000000	63339184	67.2747	41.2363	2	786700000	3.045e-05	-4.67171	64748014	0	'C'	38	3	4	21.5326	18.1315	18.1315	'000049.SZ'	14644470	16.4996	'C'	-5.0393	21.4469	1	0.333333	67.2747	-5.0393	25.0916	9	0.00452372	0.358104	2.10096	-0.477911	1.8623	3.84345	4.67171	1	0	1	0		0.0679825	9.53145	313861
2012	'000049.SZ'	3195000000	2962000000	103100000	103100000	11000000000	111800000	69.8867	45.6127	11	12160000000	0.0012296	-4.66166	66529858	0	'C'	38	3	4	21.8849	18.451	18.451	'000049.SZ'	19062794	16.7632	'C'	7.585	21.809	1	0.333333	69.8867	7.585	25.0916	9	0.00649363	0.357979	2.10122	-0.476261	1.86244	3.84538	4.66166	1	0	1	0		0.0628859	9.72494	421053
2013	'000049.SZ'	4402000000	4070000000	136300000	136300000	11000000000	183000000	75.0595	42.0292	54	85940000000	0.00133961	-4.67566	61163371	0	'C'	38	4	4	22.2054	18.7301	18.7301	'000049.SZ'	24307579	17.0063	'C'	4.6134	22.1269	1	0.375	75.0595	4.6134	25.0916	16	0.00820448	0.357869	2.10144	-0.474828	1.86257	3.84706	4.67566	1	0	1	0		0.0543882	10.0056	699175
2014	'000049.SZ'	6390000000	6015000000	123700000	123700000	11000000000	216900000	80.6481	45.6301	119	321500000000	0.0025399	-4.66246	122000000	0	'C'	38	3	4	22.5779	18.6334	18.6334	'000049.SZ'	36238756	17.4056	'C'	-3.736	22.5175	1	0.333333	80.6481	-3.736	25.0916	9	0.00938866	0.357794	2.1016	-0.473836	1.86266	3.84822	4.66246	1	0	1	0		0.0309729	9.89559	836659
2015	'000049.SZ'	8434000000	8087000000	161700000	161700000	11000000000	315600000	80.3558	36.7709	44	4065000000	0.00169165	-4.67686	105400000	0	'C'	38	4	4	22.8556	18.9011	18.9011	'000049.SZ'	44408947	17.609	'C'	-0.9149	22.8135	1	0.375	80.3558	-0.9149	25.0916	16	0.0143244	0.357478	2.10224	-0.469702	1.86303	3.85305	4.67686	1	0	1	0		0.0244845	9.84628	1.05422e+06
2016	'000049.SZ'	8724000000	8306000000	242000000	242000000	11000000000	354600000	64.7971	27.528	94	140200000000	0.00315386	-4.65088	266100000	0	'C'	38	4	4	22.8894	19.3045	19.3045	'000049.SZ'	41070984	17.5308	'C'	-7.0982	22.8402	1	0.333333	64.7971	-7.0982	25.0916	16	0.0167326	0.357324	2.10256	-0.467685	1.86322	3.85541	4.65088	1	0	1	0		0.0416707	10.0201	1.33685e+06
2017	'000049.SZ'	12490000000	11990000000	325400000	325400000	11000000000	240500000	70.8479	24.4718	129	117700000000	0.00584577	-4.6675	370900000	0	'C'	38	3	4	23.2479	19.6007	19.6007	'000049.SZ'	54139697	17.8071	'C'	3.4684	23.2077	1	0.333333	70.8479	3.4684	24.4718	9	0.0124541	0.330393	2.06586	-0.469583	1.87072	3.79739	4.6675	1	0	1	0		0.0390537	10.0486	1.00384e+06
2018	'000049.SZ'	17250000000	16600000000	372500000	372500000	11000000000	410400000	76.1753	23.4739	152	112400000000	0.011382	-4.6699	208900000	0	'C'	38	4	4	23.571	19.7357	19.7357	'000049.SZ'	72040813	18.0927	'C'	-8.2936	23.5324	1	0.333333	76.1753	-8.2936	23.4739	16	0.0167584	0.286319	2.00823	-0.463265	1.88366	3.71494	4.6699	1	0	1	0		0.0456811	10.4006	1179480
2019	'000049.SZ'	18440000000	17630000000	385300000	385300000	11000000000	488900000	74.3297	25.4401	129	38430000000		-4.67743	553900000	0	'C'	38	4	4	23.6379	19.7696	19.7696	'000049.SZ'	76305198	18.1503	'C'	-6.6248	23.5928	1	0.333333	74.3297	-6.6248	25.0916	16	0.0204223	0.357088	2.10304	-0.464594	1.86349	3.85903	4.67743	1	0	1	0	21.6867	0.0347524	10.2757	1.63268e+06
2020	'000049.SZ'	19400000000	18510000000	391900000	391900000	11000000000	624300000	67.3751	25.4357	76	35710000000		-4.66842	674500000	0	'C'	38	3	4	23.6884	19.7865	19.7865	'000049.SZ'	79880328	18.196	'C'	2.7341	23.6413	1	0.333333	67.3751	2.7341	25.0916	9	0.0193705	0.357156	2.10291	-0.465475	1.86341	3.858	4.66842	1	0	1	0	16.1654	0.0337891	10.3226	1.89272e+06
2021	'000049.SZ'	19470000000	18570000000	416200000	416200000	11000000000	656900000	68.7771	26.6397	79	222400000000		-4.63687	730000000	0	'C'	38	3	4	23.6922	19.8467	19.8467	'000049.SZ'	78852228	18.1831	'C'	8.1134	23.6446	1	0.333333	68.7771	8.1134	25.0916	9	0.0165295	0.357337	2.10253	-0.467855	1.8632	3.85522	4.63687	1	0	1	0	7.53782	0.0388056	10.4822	1972727
2022	'000049.SZ'	21750000000	20810000000	546800000	546800000	11000000000	793100000	68.1789	25.3642	106	241900000000		-4.61594	1470000000	0	'C'	38	4	4	23.8028	20.1195	20.1195	'000049.SZ'	81655069	18.218	'C'	-4.3218	23.7588	1	0.333333	68.1789	-4.3218	25.0916	16	0.0129761	0.357564	2.10207	-0.470831	1.86293	3.85173	4.61594	1	0	1	0	1.0626	0.0377708	10.5592	1.84296e+06
2010	'000050.SZ'	3454000000	3366000000	52479952	52479952	81000000000	-314700000	67.5933	-16.4755	3	4294000000	0.00114373	-4.7535	1157000000	0	'C'	40	4	4	21.9629	17.7759	17.7759	'000050.SZ'	24855110	17.0286	'C'	11.2219	21.937	1	0.333333	67.5933	11.2219	-16.4755	16	0.0309195	-1.65804	-0.0956612	-0.420823	2.70168	0.527154	4.7535	1	0	1	0				361281
2011	'000050.SZ'	4615000000	4655000000	74754535	74754535	81000000000	17136510	68.7552	5.9639	25	183200000000	0.00145381	-4.74769	548900000	0	'C'	40	4	4	22.2526	18.1297	18.1297	'000050.SZ'	30101387	17.2201	'C'	4.011	22.2613	1	0.333333	68.7552	4.011	5.9639	16	0.0223121	-0.672582	1.21178	-0.489045	2.41749	2.46765	4.74769	1	0	1	0		0.00874317	9.14047	462164
2012	'000050.SZ'	4334000000	4394000000	77845662	77845662	81000000000	127800000	63.75	7.9822	9	4254000000	0.00127298	-4.75145	429400000	0	'C'	40	4	4	22.1897	18.1702	18.1702	'000050.SZ'	27949661	17.1459	'C'	4.4226	22.2034	1	0.428571	63.75	4.4226	7.9822	16	0.0250484	-0.58417	1.32984	-0.492241	2.3922	2.64562	4.75145	1	0	1	0		0.0136154	9.50137	563144
2013	'000050.SZ'	4519000000	4438000000	107800000	107800000	81000000000	281600000	60.8351	4.0429	32	34610000000	0.00115936	-4.75701	170000000	0	'C'	40	4	4	22.2316	18.4959	18.4959	'000050.SZ'	26629002	17.0975	'C'	4.1501	22.2136	1	0.428571	60.8351	4.1501	4.0429	16	0.0207755	-0.7568	1.09956	-0.485109	2.44165	2.2993	4.75701	1	0	1	0		0.0225716	10.1071	603222
2014	'000050.SZ'	9322000000	9158000000	243900000	243900000	81000000000	242700000	58.8088	10.0415	30	11620000000	0.00065496	-4.75611	522100000	0	'C'	40	4	4	22.9557	19.3123	19.3123	'000050.SZ'	43790300	17.5949	'C'	8.2537	22.9379	1	0.333333	58.8088	8.2537	10.0415	16	0.0170585	-0.493273	1.44888	-0.504533	2.36557	2.81665	4.75611	1	0	1	0		0.0310301	10.4071	604276
2015	'000050.SZ'	10530000000	10510000000	252000000	252000000	81000000000	446100000	45.4445	12.7195	39	81380000000	2.999e-05	-4.67192	1657000000	0	'C'	40	4	4	23.0775	19.3451	19.3451	'000050.SZ'	49015067	17.7076	'C'	11.8821	23.0754	1	0.333333	45.4445	11.8821	12.7195	16	0.0296298	-0.376534	1.6067	-0.501285	2.33268	3.06156	4.67192	1	0	1	0		0.0343175	10.6088	700930
2016	'000050.SZ'	10740000000	10390000000	270600000	270600000	81000000000	630200000	38.7465	5.1849	67	49660000000		-4.65911	3034000000	0	'C'	40	5	4	23.0969	19.416	19.416	'000050.SZ'	49003786	17.7074	'C'	7.882	23.064	1	0.375	38.7465	7.882	5.1849	25	0.02506	-0.706949	1.16671	-0.484625	2.42754	2.40268	4.65911	1	0	1	0		0.0408476	11.1066	793878
2017	'000050.SZ'	14010000000	13610000000	364400000	364400000	81000000000	599800000	36.5342	4.215	94	85610000000	0.00090228	-4.64648	7350000000	0	'C'	40	4	4	23.3632	19.7137	19.7137	'000050.SZ'	58882127	17.891	'C'	9.2381	23.3342	1	0.333333	36.5342	9.2381	4.215	16	0.0164955	-0.748973	1.10903	-0.489162	2.43915	2.31005	4.64648	1	0	1	0		0.0497116	11.2952	801370
2018	'000050.SZ'	28910000000	29050000000	680200000	680200000	81000000000	944900000	51.1848	5.718	171	68180000000	0.00125621	-4.63999	5707000000	0	'C'	40	5	4	24.0875	20.3379	20.3379	'000050.SZ'	102200000	18.4421	'C'	7.2255	24.0923	1	0.333333	51.1848	7.2255	5.718	25	0.0146158	-0.682883	1.19643	-0.494823	2.42002	2.43875	4.63999	1	0	1	0		0.035645	11.0651	847137
2019	'000050.SZ'	30280000000	29950000000	758100000	758100000	81000000000	1329000000	56.6855	4.5729	103	54680000000		-4.68094	9302000000	0	'C'	40	5	4	24.1338	20.4464	20.4464	'000050.SZ'	103800000	18.4583	'C'	3.5192	24.1228	1	0.333333	56.6855	3.5192	4.5729	25	0.0185727	-0.733397	1.13017	-0.488395	2.43479	2.34317	4.68094	1	0	1	0	2603.09	0.0300253	10.7031	713636
2020	'000050.SZ'	29230000000	28280000000	846400000	846400000	81000000000	742600000	59.1951	3.1468	122	143700000000		-4.61151	9885000000	0	'C'	40	4	4	24.0986	20.5564	20.5564	'000050.SZ'	97216363	18.3925	'C'	4.9704	24.0654	1	0.333333	59.1951	4.9704	3.1468	16	0.0157754	-0.795812	1.04664	-0.48686	2.4526	2.21657	4.61151	1	0	1	0	2154.94	0.0283709	10.7495	760051
2021	'000050.SZ'	31830000000	30910000000	781800000	781800000	81000000000	1026000000	54.3647	4.8926	159	110300000000	0	-4.59815	6101000000	0	'C'	40	4	4	24.1837	20.4771	20.4771	'000050.SZ'	108200000	18.4996	'C'	6.8384	24.1543	1	0.333333	54.3647	6.8384	4.8926	16	0.0134956	-0.71904	1.14815	-0.493517	2.43037	2.36596	4.59815	1	0	1	0	5441.81	0.0280834	10.9171	779873
2022	'000050.SZ'	31450000000	32740000000	688200000	688200000	81000000000	1654000000	56.6435	4.5074	150	48480000000		-4.61806	2807000000	0	'C'	40	4	4	24.1716	20.3497	20.3497	'000050.SZ'	110800000	18.5229	'C'	7.4012	24.2119	1	0.363636	56.6435	7.4012	4.5074	16	0.0119557	-0.735849	1.12549	-0.493759	2.43512	2.331	4.61806	1	0	1	0	6640.24	0.0257125	11.2539	1.18779e+06
2010	'000055.SZ'	1162000000	1129000000	14047721	14047721	12000000000	36978882	51.8206	7.4475	0		0.00068112	-4.30302	88201467	0	'C'	29	4	4	20.8734	16.458	16.458	'000055.SZ'	12054040	16.3049	'C'	1.099	20.8449	0	0.428571	51.8206	1.099	7.4475	16	0.0666683	0.434698	0.0724523	-0.0266951	0.685168	1.16562	4.30302	0	1	1	0				419761
2011	'000055.SZ'	1349000000	1289000000	20432966	20432966	12000000000	43054609	45.0407	6.7426	0		0.00077228	-4.31288	95845767	0	'C'	29	4	4	21.0225	16.8327	16.8327	'000055.SZ'	12610190	16.35	'C'	-3.1684	20.977	0	0.428571	45.0407	-3.1684	6.7426	16	0.0579272	0.404317	0.0302006	-0.0320999	0.693417	1.09583	4.31288	0	1	1	0		0.00102681	6.79482	507616
2012	'000055.SZ'	1398000000	1402000000	23945273	23945273	12000000000	58625368	46.746	6.2869	1	70833796	0.0016713	-4.2857	105600000	0	'C'	29	5	4	21.0582	16.9913	16.9913	'000055.SZ'	12506507	16.3418	'C'	-5.1983	21.0613	0	0.428571	46.746	-5.1983	6.2869	25	0.0487559	0.384902	0.00242493	-0.0385426	0.698485	1.04727	4.2857	0	1	1	0		0.00126862	6.84472	461436
2013	'000055.SZ'	1748000000	1670000000	30182852	30182852	12000000000	16298422	50.2397	2.2968	0		0.00049813	-4.29509	40911830	0	'C'	29	5	4	21.2815	17.2228	17.2228	'000055.SZ'	14662176	16.5008	'C'	-0.7711	21.2362	0	0.428571	50.2397	-0.7711	2.2968	25	0.0415174	0.210231	-0.231209	-0.0337563	0.748358	0.693624	4.29509	0	1	1	0		0.0309262	10.1265	485382
2014	'000055.SZ'	1938000000	1868000000	41703314	41703314	12000000000	54226481	53.22	7.5845	0		0.00087034	-4.30688	33875128	0	'C'	29	4	4	21.3851	17.5461	17.5461	'000055.SZ'	14866279	16.5146	'C'	1.2472	21.3479	0	0.428571	53.22	1.2472	7.5845	16	0.0499233	0.441781	0.0782484	-0.041093	0.682177	1.16111	4.30688	0	1	1	0		0.0396328	10.8099	839799
2015	'000055.SZ'	2550000000	2549000000	40942428	40942428	12000000000	83223083	64.4927	8.0981	4	26120000000	0.0010357	-4.3178	43406920	0	'C'	29	4	4	21.6595	17.5277	17.5277	'000055.SZ'	19661445	16.7942	'C'	-10.2604	21.6588	0	0.428571	64.4927	-10.2604	8.0981	16	0.0446085	0.464664	0.107503	-0.0469412	0.675287	1.20051	4.3178	0	1	1	0		0.0236908	10.2661	642042
2016	'000055.SZ'	4204000000	3433000000	41972343	41972343	12000000000	96963925	70.1165	8.3989	5	7223000000	0.00058754	-4.31008	96992511	0	'C'	29	4	4	22.1593	17.5525	17.5525	'000055.SZ'	32184703	17.287	'C'	-16.5949	21.9568	0	0.428571	70.1165	-14.356	8.3989	16	0.0572242	0.47706	0.126697	-0.0371923	0.672436	1.239	4.31008	0	1	1	0		0.0235656	10.719	1.09603e+06
2017	'000055.SZ'	2947000000	2530000000	40399131	40399131	12000000000	116300000	66.0779	37.8937	19	17890000000	0.00055291	-4.30871	39773885	0	'C'	29	3	4	21.8042	17.5143	17.5143	'000055.SZ'	22806338	16.9425	'C'	6.4763	21.6514	0	0.428571	66.0779	6.4763	25.0916	9	0.0756416	1.20856	1.10256	-0.0671538	0.462899	2.70686	4.30871	0	1	1	0		0.0166967	10.784	1.78964e+06
2018	'000055.SZ'	3049000000	3023000000	44513062	44513062	12000000000	908100000	57.5245	40.8482	28	3196000000	0.00038417	-4.31702	199600000	0	'C'	29	5	4	21.838	17.6113	17.6113	'000055.SZ'	22962936	16.9494	'C'	-7.6888	21.8294	0	0.428571	57.5245	-7.6888	25.0916	25	0.0532242	1.20999	1.09962	-0.0859303	0.461212	2.68489	4.31702	0	1	1	0		0.0147917	10.8678	1.37092e+06
2019	'000055.SZ'	3006000000	2636000000	55847134	55847134	12000000000	1112000000	51.2594	53.2637	9	412800000		-4.3156	201200000	0	'C'	29	4	4	21.8238	17.8381	17.8381	'000055.SZ'	21258018	16.8722	'C'	-11.43	21.6925	0	0.428571	51.2594	-11.43	25.0916	16	0.0408061	1.21078	1.09799	-0.0963316	0.460277	2.67272	4.3156	0	1	1	0	2956.53	0.0129782	11.0462	1.38199e+06
2020	'000055.SZ'	2979000000	2513000000	60188813	60188813	12000000000	2081000000	53.991	6.7021	6	317800000		-4.31714	124900000	0	'C'	29	5	4	21.815	17.913	17.913	'000055.SZ'	20637549	16.8426	'C'	-23.8882	21.6447	0	0.428571	53.991	-14.356	6.7021	25	0.0338126	0.404081	0.0246804	-0.0521879	0.692114	1.06869	4.31714	0	1	1	0	391.779	0.0120443	10.9539	1.25501e+06
2021	'000055.SZ'	3558000000	3320000000	69071014	69071014	12000000000	406200000	54.0957	7.2333	6	449200000		-4.31514	114000000	0	'C'	29	5	4	21.9924	18.0506	18.0506	'000055.SZ'	23720445	16.9818	'C'	1.5525	21.9231	0	0.428571	54.0957	1.5525	7.2333	25	0.038836	0.427075	0.0563157	-0.0494247	0.68578	1.11975	4.31514	0	1	1	0	227.493	0.0119334	11.0521	1.32708e+06
2022	'000055.SZ'	3847000000	3526000000	67150864	67150864	12000000000	352600000	54.3997	4.0746	2	2.49522e+06		-4.31586	128200000	0	'C'	29	5	4	22.0706	18.0225	18.0225	'000055.SZ'	25850490	17.0678	'C'	-4.0402	21.9833	0	0.428571	54.3997	-4.0402	4.0746	25	0.0338869	0.28875	-0.128534	-0.0449814	0.72532	0.840554	4.31586	0	1	1	0	113.796	0.0124761	10.8532	1.20234e+06
2010	'000056.SZ'	18312005	185400000	4.05969e+06	4.05969e+06	10000000000	-39461072	90.9556	2.7612	0		0.00235488	-4.6188	774046	0	'L'	38	4	4	16.7231	15.2166	15.2166	'000056.SZ'	268124	12.4992	'L'	-7.6247	19.0382	0	0.375	86.9722	-7.6247	2.7612	16	0.00285823	-1.77643	2.02298	-0.569926	0.491964	0.16859	4.6188	0	1	1	0				80761.5
2011	'000056.SZ'	19463771	223000000	9635793	9635793	10000000000	-142800000	109.739	-121.569	0		0.0018877	-4.63501	7.13954e+06	0	'L'	38	3	4	16.7841	16.081	16.081	'000056.SZ'	224194	12.3203	'L'	-33.331	19.2229	0	0.375	86.9722	-14.356	-20.5794	9	0.00130459	-2.80079	0.661652	-0.507764	0.78677	-1.86013	4.63501	0	1	1	0				63144.8
2012	'000056.SZ'	80622456	197200000	5033022	5033022	10000000000	-189600000	125.17		1	259200000	0.00193279	-4.65123	1.70608e+06	1	'L'	38	2	4	18.2053	15.4315	15.4315	'000056.SZ'	1.11211e+06	13.9218	'L'	8.2162	19.0997	0	0.375	86.9722	8.2162		4	0.00140014						4.65123	0	0	0	0				58449.8
2013	'000056.SZ'	35292846	231800000	11129805	11129805	10000000000	-146700000	120.186		0		0.00113798	-4.65291	519237	1	'L'	38	3	4	17.3792	16.2251	16.2251	'000056.SZ'	390577	12.8754	'L'	-1.8068	19.2613	0	0.375	86.9722	-1.8068		9	0.00377977						4.65291	0	0	0	0				220280
2014	'000056.SZ'	98938698	607300000	12483416	12483416	10000000000	3994000000	55.5532	215.586	0		0.00120655	-4.66796	37458456	0	'L'	38	4	4	18.41	16.3399	16.3399	'000056.SZ'	1.0606e+06	13.8743	'L'	-91.4538	20.2246	0	0.375	55.5532	-14.356	25.0916	16	0.00120811	-0.796199	3.32498	-0.632025	0.20968	2.10643	4.66796	0	1	1	0				90494.5
2015	'000056.SZ'	268300000	330500000	11749515	11749515	10000000000	-430500000	62.8363	-16.1921	2	7959000000	0.00085385	-4.66058	30668082	0	'L'	38	4	4	19.4076	16.2793	16.2793	'000056.SZ'	2924753	14.8887	'L'	0.948	19.6162	0	0.375	62.8363	0.948	-16.1921	16	0.00196062	-2.60827	0.917586	-0.519144	0.731383	-1.47844	4.66058	0	1	1	0				175423
2016	'000056.SZ'	325800000	289400000	17868282	17868282	10000000000	-250500000	37.4701	1.1112	21	156300000000	0.00141185	-4.62125	121900000	0	'L'	38	4	4	19.6019	16.6985	16.6985	'000056.SZ'	3.16195e+06	14.9667	'L'	2.331	19.4834	0	0.6	37.4701	2.331	1.1112	16	0.00534981	-1.84901	1.92709	-0.563353	0.513	0.0277237	4.62125	0	1	1	0				550899
2017	'000056.SZ'	702300000	638600000	27889698	27889698	10000000000	83008524	48.2337	2.2415	12	13490000000	0.00171563	-4.64236	754700000	0	'L'	38	4	4	20.3698	17.1438	17.1438	'000056.SZ'	6022572	15.611	'L'	1.2897	20.2747	0	0.333333	48.2337	1.2897	2.2415	16	0.00430253	-1.79933	1.99286	-0.567304	0.498639	0.124867	4.64236	0	1	1	0				635165
2018	'000056.SZ'	949100000	946800000	23770089	23770089	10000000000	234400000	59.1611	3.4112	6	23050000000	0.00171364	-4.64109	122300000	0	'L'	38	4	4	20.671	16.9839	16.9839	'000056.SZ'	8.50867e+06	15.9566	'L'	-3.9671	20.6686	0	0.333333	59.1611	-3.9671	3.4112	16	0.00596268	-1.7481	2.06129	-0.569093	0.483984	0.228086	4.64109	0	1	1	0				954173
2019	'000056.SZ'	949000000	841700000	11253842	11253842	10000000000	201800000	56.1924	1.7006	5	40822050		-4.67775	56887425	0	'L'	38	4	4	20.6709	16.2362	16.2362	'000056.SZ'	10469686	16.164	'L'	4.0239	20.551	0	0.333333	56.1924	4.0239	1.7006	16	0.00839196	-1.82333	1.96185	-0.562408	0.505781	0.0818959	4.67775	0	1	1	0				1.31456e+06
2020	'000056.SZ'	685700000	894900000	15781570	15781570	10000000000	87577043	55.4071	0.9362	6	481500000	0.00195461	-4.67631	21137295	0	'L'	38	3	4	20.346	16.5744	16.5744	'000056.SZ'	6.8877e+06	15.7452	'L'	0.6894	20.6122	0	0.333333	55.4071	0.6894	0.9362	9	0.00510441	-1.85667	1.91685	-0.563083	0.515193	0.012284	4.67631	0	1	1	0				1.53554e+06
2021	'000056.SZ'	754400000	1280000000	14600820	14600820	10000000000	-43655115	58.8872	-5.7272	3	331300000	0.0653397	-4.66603	11787417	0	'L'	38	2	4	20.4414	16.4966	16.4966	'000056.SZ'	7.7429e+06	15.8623	'L'	3.8378	20.9701	0	0.333333	58.8872	3.8378	-5.7272	4	0.00300916	-2.14901	1.52799	-0.54672	0.599231	-0.568505	4.66603	0	1	1	0				714302
2022	'000056.SZ'	663200000	1405000000	18893803	18893803	10000000000	-377900000	69.0232	-28.2359	0		0.107957	-4.67773		0	'L'	38	3	4	20.3125	16.7543	16.7543	'000056.SZ'	6.33652e+06	15.6618	'L'	6.9162	21.0635	0	0.375	69.0232	6.9162	-20.5794	9	0.0030749	-2.8009	0.661883	-0.506281	0.786903	-1.8584	4.67773	0	1	1	0				901327
2010	'000058.SZ'	392400000	329600000	10264285	10264285	5300000000	-165900000	18.6105	-26.9809	0			-4.23603	22250710	0	'L'	27	3	4	19.7878	16.1442	16.1442	'000058.SZ'	4.44112e+06	15.3064	'L'	17.0905	19.6135	1	0.333333	18.6105	16.0972	-20.5794	9	0.00087269	-1.75577	-0.570062	-0.0788941	-0.930179	-3.3349	4.23603	1	0	1	0				820654
2011	'000058.SZ'	436800000	416800000	10318173	10318173	5300000000	-95857245	19.9613	5.6407	0			-4.22988	32411190	0	'L'	27	3	4	19.8951	16.1494	16.1494	'000058.SZ'	4.93713e+06	15.4123	'L'	12.6072	19.8482	1	0.333333	19.9613	12.6072	5.6407	9	0.00088538	-0.604918	0.958985	-0.150176	-1.26149	-1.0576	4.22988	1	0	1	0				971252
2012	'000058.SZ'	463800000	418900000	10656207	10656207	5300000000	54010126	20.9863	6.1695	0			-4.23145	10207883	0	'L'	27	4	4	19.955	16.1817	16.1817	'000058.SZ'	5195172	15.4632	'L'	3.7192	19.8531	1	0.333333	20.9863	3.7192	6.1695	16	0.00095504	-0.581713	0.989832	-0.151556	-1.26816	-1.0116	4.23145	1	0	1	0				774547
2013	'000058.SZ'	597400000	550500000	17065382	17065382	5300000000	93257118	21.1593	3.8825	0			-4.21853	17651151	0	'L'	27	4	4	20.208	16.6526	16.6526	'000058.SZ'	5.87121e+06	15.5856	'L'	-7.7626	20.1264	1	0.333333	21.1593	-7.7626	3.8825	16	0.00077059	-0.682081	0.856439	-0.145492	-1.23928	-1.21041	4.21853	1	0	1	0		0.00206619	9.39172	1546025
2014	'000058.SZ'	681300000	649900000	18858843	18858843	5300000000	69441822	32.7471	4.4433	0		0.00884207	-4.22717	26270730	0	'L'	27	3	4	20.3396	16.7525	16.7525	'000058.SZ'	6.51347e+06	15.6894	'L'	-8.813	20.2924	1	0.333333	32.7471	-8.813	4.4433	9	0.0011469	-0.657491	0.889192	-0.146702	-1.24634	-1.16134	4.22717	1	0	1	0		0.00065531	8.24321	1.62326e+06
2015	'000058.SZ'	741500000	708900000	21849134	21849134	5300000000	69458519	43.7772	3.7957	2	1620000000	0.00055309	-4.23639	17573876	0	'L'	27	4	4	20.4242	16.8997	16.8997	'000058.SZ'	6.80509e+06	15.7332	'L'	-16.7571	20.3793	1	0.333333	43.7772	-14.356	3.7957	16	0.002279	-0.685988	0.851575	-0.143993	-1.23807	-1.21647	4.23639	1	0	1	0		0.00042714	7.93428	1.67406e+06
2016	'000058.SZ'	672400000	679100000	16817256	16817256	5300000000	79783592	35.7337	5.3525	3	97718284	0.00060167	-4.23246	10533827	0	'L'	27	4	4	20.3263	16.6379	16.6379	'000058.SZ'	6.63554e+06	15.708	'L'	-11.7953	20.3362	1	0.333333	35.7337	-11.7953	5.3525	16	0.00111168	-0.617582	0.942208	-0.149203	-1.25783	-1.0824	4.23246	1	0	1	0		0.00025214	6.61666	840741
2017	'000058.SZ'	1981000000	1687000000	41014603	41014603	5300000000	106700000	30.9922	7.1154	10	10910000000	0.00081599	-4.23439	156600000	0	'L'	27	4	4	21.407	17.5294	17.5294	'000058.SZ'	15266350	16.5412	'L'	-6.1502	21.2463	1	0.333333	30.9922	-6.1502	7.1154	16	0.00045102	-0.540163	1.04493	-0.15455	-1.28015	-0.929939	4.23439	1	0	1	0				917305
2018	'000058.SZ'	1606000000	1455000000	44065726	44065726	5300000000	165300000	63.0906	12.6711	5	128300000	0.00105676	-4.23009	181600000	0	'L'	27	3	4	21.1969	17.6012	17.6012	'000058.SZ'	12128895	16.3111	'L'	1.5798	21.0985	1	0.375	63.0906	1.5798	12.6711	9	0.0008389	-0.296338	1.36896	-0.169331	-1.35032	-0.44703	4.23009	1	0	1	0				717086
2019	'000058.SZ'	1493000000	1414000000	67138795	67138795	5300000000	419000000	65.6307	1.4717	9	501000000		-4.23615	51861494	0	'L'	27	4	4	21.1242	18.0223	18.0223	'000058.SZ'	10034529	16.1215	'L'	-1.5178	21.0693	1	0.375	65.6307	-1.5178	1.4717	16	0.00063004	-0.787887	0.715833	-0.139055	-1.20883	-1.41994	4.23615	1	0	1	0				666026
2020	'000058.SZ'	1404000000	1376000000	102800000	102800000	5300000000	-25236262	59.4452	4.1647	7	438900000	0	-4.23116	8.07872e+06	0	'L'	27	4	4	21.0624	18.4484	18.4484	'000058.SZ'	8.38034e+06	15.9414	'L'	3.2975	21.0425	1	0.375	59.4452	3.2975	4.1647	16	0.00050501	-0.669678	0.872861	-0.146482	-1.24286	-1.18616	4.23116	1	0	1	0	659.449	0.00046239	6.93233	534632
2021	'000058.SZ'	1995000000	1822000000	115800000	115800000	5300000000	91420853	57.4448	1.3626	6	49385838	0	-4.23404	38603943	0	'L'	27	4	4	21.4137	18.5674	18.5674	'000058.SZ'	11521945	16.2598	'L'	6.4786	21.3232	1	0.333333	57.4448	6.4786	1.3626	16	0.00049095	-0.792667	0.709453	-0.138875	-1.20746	-1.42955	4.23404	1	0	1	0	528.252	0.00072811	7.39238	536775
2022	'000058.SZ'	1829000000	1807000000	129200000	129200000	5300000000	-23696779	54.314	2.3844	8	159600000	0	-4.23428	64867464	0	'L'	27	3	4	21.3269	18.6768	18.6768	'000058.SZ'	10247952	16.1426	'L'	2.3756	21.3147	1	0.333333	54.314	2.3756	2.3844	9	0.00060726	-0.747825	0.769055	-0.141555	-1.22036	-1.34069	4.23428	1	0	1	0	217.034	0.00089591	6.07623	172101
2010	'000059.SZ'	23930000000	23460000000	49774179	49774179	30000000000	256700000	70.9956	3.2047	50	168000000000	0.00465787	-4.15721	406800000	0	'C'	26	5	4	23.8983	17.723	17.723	'000059.SZ'	174700000	18.9787	'C'	0.3021	23.8786	1	0.333333	70.9956	0.3021	3.2047	25	0.00083936	0.53768	-0.519498	0.0467667	0.265574	0.330522	4.15721	1	0	1	0		0.0029191	8.97359	346690
2011	'000059.SZ'	37560000000	36520000000	75980088	75980088	30000000000	-66755507	75.0634	6.4509	52	105400000000	0.00547257	-4.15743	1279000000	0	'C'	26	5	4	24.3491	18.146	18.146	'000059.SZ'	243900000	19.3121	'C'	14.2038	24.3212	1	0.333333	75.0634	14.2038	6.4509	25	0.00619169	0.679819	-0.329493	0.0424233	0.224959	0.617709	4.15743	1	0	1	0		0.0041184	9.41299	2.68123e+06
2012	'000059.SZ'	36010000000	35810000000	68391994	68391994	30000000000	962300000	73.5552	11.9792	61	62400000000	0.00572318	-4.185	1172000000	0	'C'	26	5	4	24.307	18.0408	18.0408	'000059.SZ'	240700000	19.2992	'C'	4.9274	24.3015	1	0.333333	73.5552	4.9274	11.9792	25	0.00727097	0.922398	-0.00696414	0.0282958	0.155187	1.09892	4.185	1	0	1	0		0.00367137	9.02556	2.98001e+06
2013	'000059.SZ'	41560000000	41680000000	66646573	66646573	30000000000	-251200000	77.4421	0.2651	94	65810000000	0.00500378	-4.18967	1315000000	0	'C'	26	6	4	24.4504	18.0149	18.0149	'000059.SZ'	279800000	19.4497	'C'	-15.7051	24.4533	1	0.333333	77.4421	-14.356	0.2651	36	0.0056426	0.408348	-0.690294	0.0587827	0.303079	0.0799159	4.18967	1	0	1	0		0.00260991	9.02909	3.51407e+06
2014	'000059.SZ'	43950000000	45480000000	41855086	41855086	30000000000	44999187	74.5773	-2.1411	35	15510000000	0.00461657	-4.19725	649900000	0	'C'	26	5	4	24.5062	17.5497	17.5497	'000059.SZ'	336700000	19.6347	'C'	9.3645	24.5405	1	0.333333	74.5773	9.3645	-2.1411	25	0.00715942	0.302639	-0.830415	0.0665957	0.333597	-0.127583	4.19725	1	0	1	0		0.00216669	8.68105	3.97189e+06
2015	'000059.SZ'	30910000000	30920000000	48294110	48294110	30000000000	-615000000	72.5987	-18.3813	33	55140000000	0.00148743	-4.14639	776000000	1	'C'	26	4	4	24.1543	17.6928	17.6928	'000059.SZ'	227600000	19.2431	'C'	5.6839	24.1545	1	0.333333	72.5987	5.6839	-18.3813	16	0.00762978	-0.410204	-1.77741	0.111147	0.538838	-1.53763	4.14639	1	0	1	0		0.00185987	8.73458	4.24386e+06
2016	'000059.SZ'	29100000000	26980000000	44768388	44768388	30000000000	-380300000	69.1936	3.6329	4	4057000000	0.00125237	-4.16403	973400000	0	'C'	26	4	4	24.0941	17.617	17.617	'000059.SZ'	218900000	19.204	'C'	22.191	24.0184	1	0.333333	69.1936	16.0972	3.6329	16	0.00703661	0.556078	-0.493716	0.0507932	0.26063	0.373785	4.16403	1	0	1	0		0.00238159	8.70774	2.6241e+06
2017	'000059.SZ'	33710000000	31330000000	63212063	63212063	30000000000	1446000000	64.6672	18.4822	130	148900000000	0.00095239	-4.12705	525700000	0	'C'	26	4	4	24.2412	17.962	17.962	'000059.SZ'	230400000	19.2552	'C'	0.5697	24.1678	1	0.333333	64.6672	0.5697	18.4822	16	0.00684038	1.20785	0.372207	0.0102533	0.0729845	1.6633	4.12705	1	0	1	0		0.00246448	8.87283	2.6861e+06
2018	'000059.SZ'	36680000000	35380000000	110100000	110100000	30000000000	1943000000	59.1054	16.1678	73	28720000000	0.00138724	-4.14945	392000000	0	'C'	26	5	4	24.3256	18.5166	18.5166	'000059.SZ'	214900000	19.1857	'C'	4.4802	24.2895	1	0.333333	59.1054	4.4802	16.1678	25	0.00643035	1.1063	0.237187	0.0162028	0.102198	1.46188	4.14945	1	0	1	0		0.00290264	9.08072	3.29461e+06
2019	'000059.SZ'	39610000000	38410000000	83897600	83897600	30000000000	1749000000	57.6934	8.3314	58	9660000000	0.00154913	-4.18302	218400000	0	'C'	26	5	4	24.4023	18.2451	18.2451	'000059.SZ'	250200000	19.3378	'C'	5.1002	24.3716	1	0.333333	57.6934	5.1002	8.3314	25	0.00581801	0.762382	-0.219879	0.0369972	0.201169	0.78067	4.18302	1	0	1	0	91.7234	0.00274733	9.2824	4.42074e+06
2020	'000059.SZ'	30440000000	30160000000	67963395	67963395	30000000000	1000000000	51.817	7.4147	43	3000000000	0.0016279	-4.18173	326500000	0	'C'	26	5	4	24.1389	18.0345	18.0345	'000059.SZ'	203800000	19.1329	'C'	-0.5809	24.1298	1	0.333333	51.817	-0.5809	7.4147	25	0.00599046	0.722135	-0.273314	0.0396342	0.212766	0.701221	4.18173	1	0	1	0	78.2194	0.00341322	9.35757	4.57953e+06
2021	'000059.SZ'	38550000000	37460000000	114600000	114600000	30000000000	-108300000	49.4189	2.3908	21	1736000000	9.727e-05	-4.18651	364500000	0	'C'	26	5	4	24.3753	18.5566	18.5566	'000059.SZ'	223400000	19.2243	'C'	3.1994	24.3465	1	0.333333	49.4189	3.1994	2.3908	25	0.00580315	0.501639	-0.566311	0.0531374	0.276232	0.264697	4.18651	1	0	1	0	91.4173	0.0040158	9.5065	3653077
2022	'000059.SZ'	49060000000	48290000000	118400000	118400000	30000000000	1075000000	53.655	6.4271	73	98700000000	9.561e-05	-4.17093	205200000	0	'C'	26	5	4	24.6164	18.59	18.59	'000059.SZ'	281600000	19.4561	'C'	5.8255	24.6004	1	0.333333	53.655	5.8255	6.4271	25	0.00599427	0.678787	-0.330906	0.0423227	0.225245	0.615448	4.17093	1	0	1	0	77.3643	0.00388215	9.64708	4.78554e+06
2010	'000060.SZ'	9621000000	8814000000	293800000	293800000	41000000000	-185000000	59.4227	11.1979	128	820600000000	2.335e-05	-4.59513	875500000	0	'C'	39	5	4	22.9872	19.4984	19.4984	'000060.SZ'	42916177	17.5748	'C'	5.6665	22.8996	1	0.363636	59.4227	5.6665	11.1979	25	0.00709835	-0.34688	1.40305	-0.476998	2.19413	2.7733	4.59513	1	0	1	0				739656
2011	'000060.SZ'	18630000000	17100000000	258100000	258100000	41000000000	789200000	61.38	16.6486	106	603800000000	0.00018349	-4.56055	1167000000	0	'C'	39	5	4	23.6483	19.3689	19.3689	'000060.SZ'	86167418	18.2718	'C'	6.5793	23.5622	1	0.363636	61.38	6.5793	16.6486	25	0.00627215	-0.107586	1.7208	-0.492511	2.12519	3.2459	4.56055	1	0	1	0		0.00203927	7.9325	902165
2012	'000060.SZ'	18400000000	17750000000	249300000	249300000	41000000000	1239000000	52.5585	19.2519	65	110600000000	0.00415901	-4.65911	1271000000	0	'C'	39	5	4	23.6356	19.3341	19.3341	'000060.SZ'	85908386	18.2688	'C'	-0.1603	23.5994	1	0.363636	52.5585	-0.1603	19.2519	25	0.00817597	0.00655602	1.87286	-0.497995	2.09244	3.47387	4.65911	1	0	1	0		0.00127572	7.38947	1.6839e+06
2013	'000060.SZ'	21120000000	20870000000	224600000	224600000	41000000000	682200000	49.5988	7.9315	95	170900000000		-4.64916	1276000000	0	'C'	39	5	4	23.7734	19.2297	19.2297	'000060.SZ'	101500000	18.4355	'C'	2.0686	23.7617	1	0.363636	49.5988	2.0686	7.9315	25	0.00868676	-0.49035	1.21277	-0.466787	2.23552	2.49116	4.64916	1	0	1	0		0.0192589	10.1276	1.69879e+06
2014	'000060.SZ'	24570000000	24380000000	218100000	218100000	41000000000	284000000	56.1427	7.1345	77	111200000000	4.087e-06	-4.68317	973500000	0	'C'	39	5	4	23.925	19.2006	19.2006	'000060.SZ'	119100000	18.5952	'C'	6.967	23.9172	1	0.363636	56.1427	6.967	7.1345	25	0.00973763	-0.525399	1.16643	-0.463739	2.24567	2.42296	4.68317	1	0	1	0		0.0166031	10.0346	2.0072e+06
2015	'000060.SZ'	16940000000	17180000000	194300000	194300000	41000000000	777800000	54.0798	7.8378	103	167900000000	7.938e-05	-4.6439	872700000	0	'C'	39	4	4	23.5528	19.085	19.085	'000060.SZ'	84745112	18.2552	'C'	2.0309	23.567	1	0.363636	54.0798	2.0309	7.8378	16	0.0111636	-0.494621	1.20763	-0.464457	2.23689	2.48544	4.6439	1	0	1	0		0.0169113	10.0656	2.40428e+06
2016	'000060.SZ'	15060000000	14620000000	202600000	202600000	41000000000	171700000	50.3239	3.0047	153	169400000000	5.126e-05	-4.58273	808300000	0	'C'	39	5	4	23.4352	19.1269	19.1269	'000060.SZ'	74474558	18.126	'C'	2.7535	23.4057	1	0.4	50.3239	2.7535	3.0047	25	0.00847175	-0.706583	0.925432	-0.453571	2.29776	2.06304	4.58273	1	0	1	0		0.0121029	9.81792	1.61776e+06
2017	'000060.SZ'	18970000000	17760000000	257200000	257200000	41000000000	326100000	51.5829	4.302	173	114800000000	4.528e-05	-4.6155	1546000000	0	'C'	39	5	4	23.6659	19.3655	19.3655	'000060.SZ'	87787330	18.2904	'C'	4.5416	23.6	1	0.4	51.5829	4.5416	4.302	25	0.00726767	-0.649565	1.00093	-0.458106	2.28128	2.17453	4.6155	1	0	1	0		0.0115572	9.87195	1.48805e+06
2018	'000060.SZ'	19960000000	18810000000	319000000	319000000	41000000000	1045000000	44.8532	12.0662	222	81280000000	0.00022593	-4.60536	1463000000	0	'C'	39	5	4	23.7172	19.5807	19.5807	'000060.SZ'	87042621	18.2819	'C'	5.9228	23.6578	1	0.444444	44.8532	5.9228	12.0662	25	0.0078129	-0.308815	1.45377	-0.478761	2.18321	2.84941	4.60536	1	0	1	0		0.0121936	10.0756	1.95835e+06
2019	'000060.SZ'	22800000000	22230000000	348500000	348500000	41000000000	1002000000	45.0591	9.0512	107	25480000000	0.00054291	-4.67609	2024000000	0	'C'	39	5	4	23.85	19.6691	19.6691	'000060.SZ'	97002143	18.3902	'C'	7.0156	23.8248	1	0.333333	45.0591	7.0156	9.0512	25	0.00713404	-0.441105	1.27786	-0.471132	2.22126	2.58688	4.67609	1	0	1	0	0	0.00970619	9.86328	2.02571e+06
2020	'000060.SZ'	30230000000	29550000000	348300000	348300000	41000000000	774500000	44.0773	8.0164	105	30870000000		-4.66881	2663000000	0	'C'	39	5	4	24.132	19.6686	19.6686	'000060.SZ'	128600000	18.6723	'C'	4.7132	24.1093	1	0.333333	44.0773	4.7132	8.0164	25	0.00634683	-0.486474	1.21742	-0.468977	2.23427	2.49624	4.66881	1	0	1	0		0.0145785	10.336	2.37234e+06
2021	'000060.SZ'	44450000000	43320000000	416600000	416600000	41000000000	856000000	47.259	8.6017	103	35150000000	0	-4.65776	4649000000	0	'C'	39	5	4	24.5176	19.8476	19.8476	'000060.SZ'	180000000	19.0083	'C'	5.7457	24.4919	1	0.333333	47.259	5.7457	8.6017	25	0.0079113	-0.460884	1.25175	-0.469258	2.227	2.5486	4.65776	1	0	1	0		0.0129116	10.3724	3.07332e+06
2022	'000060.SZ'	55340000000	54030000000	370500000	370500000	41000000000	1489000000	50.1386	9.207	133	54180000000		-4.65354	3376000000	0	'C'	39	5	4	24.7368	19.7305	19.7305	'000060.SZ'	231500000	19.2599	'C'	1.0676	24.7129	1	0.333333	50.1386	1.0676	9.207	25	0.00721377	-0.434272	1.28696	-0.471488	2.21929	2.60049	4.65354	1	0	1	0		0.0128692	10.5122	4.59946e+06
2010	'000061.SZ'	1371000000	1475000000	72044332	72044332	21000000000	181700000	50.535	2.9749	36	224900000000	0.00048376	-4.49658	913800000	0	'L'	34	4	4	21.0387	18.0928	18.0928	'000061.SZ'	9.03338e+06	16.0164	'L'	0.0897	21.1121	1	0.384615	50.535	0.0897	2.9749	16	0.0168816	-1.38795	1.5894	-0.402677	-0.134015	-0.335234	4.49658	1	0	1	0				232021
2011	'000061.SZ'	1796000000	1773000000	81601146	81601146	21000000000	283500000	58.5435	9.2878	87	406900000000	0.00394918	-4.47971	1387000000	0	'L'	34	5	4	21.3087	18.2174	18.2174	'000061.SZ'	11430958	16.2518	'L'	9.319	21.2961	1	0.384615	58.5435	9.319	9.2878	25	0.0112529	-1.1105	1.95681	-0.424557	-0.214206	0.207545	4.47971	1	0	1	0				229849
2012	'000061.SZ'	1682000000	1819000000	65677113	65677113	21000000000	199700000	56.4772	6.5713	77	196900000000	0.00056176	-4.5078	1244000000	0	'L'	34	4	4	21.2432	18.0003	18.0003	'000061.SZ'	11372202	16.2467	'L'	-6.2045	21.3216	1	0.384615	56.4772	-6.2045	6.5713	16	0.0109564	-1.22971	1.79835	-0.417419	-0.179903	-0.0286819	4.5078	1	0	1	0				255467
2013	'000061.SZ'	2169000000	2085000000	86437642	86437642	21000000000	190200000	59.3047	1.4932	68	68080000000	6.12e-05	-4.51098	1297000000	0	'L'	34	5	4	21.4974	18.2749	18.2749	'000061.SZ'	13586208	16.4246	'L'	-0.8249	21.4579	1	0.384615	59.3047	-0.8249	1.4932	25	0.00967449	-1.45252	1.50205	-0.404685	-0.115835	-0.470986	4.51098	1	0	1	0				315213
2014	'000061.SZ'	1648000000	1646000000	96206883	96206883	21000000000	60597061	50.1545	2.7624	81	115500000000	0.00238256	-4.47518	2016000000	0	'L'	34	4	4	21.223	18.382	18.382	'000061.SZ'	10023647	16.1205	'L'	2.4682	21.2219	1	0.384615	50.1545	2.4682	2.7624	16	0.00976455	-1.39682	1.57608	-0.408061	-0.131865	-0.360664	4.47518	1	0	1	0		0.00012132	5.82865	497051
2015	'000061.SZ'	1737000000	1811000000	121400000	121400000	21000000000	210000000	55.4065	1.7295	77	78570000000	6.075e-05	-4.42886	1798000000	0	'L'	34	4	4	21.2752	18.6143	18.6143	'000061.SZ'	9.9019e+06	16.1082	'L'	3.6376	21.3171	1	0.384615	55.4065	3.6376	1.7295	16	0.0078401	-1.44203	1.51559	-0.406864	-0.118959	-0.45226	4.42886	1	0	1	0		6.7e-05	5.24456	337755
2016	'000061.SZ'	2020000000	2225000000	140600000	140600000	21000000000	94759722	62.2803	0.4238	107	97730000000	0.00033511	-4.3878	1297000000	0	'L'	34	5	4	21.4264	18.7615	18.7615	'000061.SZ'	11056712	16.2185	'L'	4.5388	21.5229	1	0.384615	62.2803	4.5388	0.4238	25	0.00759995	-1.49932	1.43942	-0.403515	-0.102478	-0.565899	4.3878	1	0	1	0				323519
2017	'000061.SZ'	2446000000	2432000000	156800000	156800000	21000000000	200700000	63.7762	1.8323	98	29300000000	0.00015719	-4.43582	821700000	0	'L'	34	5	4	21.6178	18.8705	18.8705	'000061.SZ'	12990499	16.3797	'L'	6.6068	21.612	1	0.384615	63.7762	6.6068	1.8323	25	0.00740372	-1.43749	1.52153	-0.407509	-0.12029	-0.443759	4.43582	1	0	1	0				385217
2018	'000061.SZ'	2302000000	2353000000	186000000	186000000	21000000000	-118500000	65.9883	0.2878	55	8763000000	3.71e-05	-4.48291	537400000	0	'L'	34	5	4	21.5571	19.0411	19.0411	'000061.SZ'	11659100	16.2716	'L'	1.866	21.5788	1	0.384615	65.9883	1.866	0.2878	25	0.00733184	-1.50528	1.43145	-0.40337	-0.10078	-0.577974	4.48291	1	0	1	0				485759
2019	'000061.SZ'	2853000000	2603000000	224200000	224200000	21000000000	126100000	65.3134	0.8784	48	6790000000	0.00113211	-4.50941	651300000	0	'L'	34	5	4	21.7716	19.2279	19.2279	'000061.SZ'	13719250	16.4343	'L'	6.9805	21.6799	1	0.384615	65.3134	6.9805	0.8784	25	0.00701401	-1.47933	1.46585	-0.405242	-0.108267	-0.52699	4.50941	1	0	1	0		0.00037899	7.30833	477209
2020	'000061.SZ'	3174000000	2876000000	307600000	307600000	21000000000	247000000	64.9514	6.1282	54	8760000000	5.881e-05	-4.5031	973300000	0	'L'	34	5	4	21.8784	19.5443	19.5443	'000061.SZ'	13981362	16.4532	'L'	4.5372	21.7796	1	0.384615	64.9514	4.5372	6.1282	25	0.00662268	-1.24889	1.77195	-0.419844	-0.174631	-0.0714131	4.5031	1	0	1	0		0.00048132	7.61652	614333
2021	'000061.SZ'	4092000000	3699000000	408700000	408700000	21000000000	531900000	63.4451	5.9512	50	5363000000	0.0001203	-4.48906	658400000	0	'L'	34	5	4	22.1323	19.8284	19.8284	'000061.SZ'	16656804	16.6283	'L'	0.5971	22.0313	1	0.416667	63.4451	0.5971	5.9512	25	0.00688029	-1.25667	1.76166	-0.419147	-0.172375	-0.0865336	4.48906	1	0	1	0		0.00037351	7.30684	652776
2022	'000061.SZ'	4354000000	4024000000	424900000	424900000	21000000000	488000000	63.8294	6.7644	23	820700000	6.517e-05	-4.49557	375000000	0	'L'	34	6	4	22.1943	19.8674	19.8674	'000061.SZ'	17529825	16.6794	'L'	2.4031	22.1156	1	0.416667	63.8294	2.4031	6.7644	36	0.00875365	-1.2211	1.80933	-0.419789	-0.182509	-0.0140691	4.49557	1	0	1	0		0.00049867	7.67055	851296
2010	'000062.SZ'	446800000	312000000	5.18151e+06	5.18151e+06	15000000000	25400662	38.3852	13.4239	6	21290000000		-4.31522	23102536	0	'F'	29	4	4	19.9176	15.4606	15.4606	'000062.SZ'	6.11349e+06	15.626	'F'	8.1335	19.5586	0	0.333333	38.3852	8.1335	13.4239	16	0.0250196	0.314836	0.823666	-0.128275	0.0557289	1.06596	4.31522	0	1	1	0				157102
2011	'000062.SZ'	683300000	551300000	12632616	12632616	15000000000	354800000	53.1336	10.7544	4	15550000000		-4.31774	53425152	0	'F'	29	5	4	20.3425	16.3518	16.3518	'000062.SZ'	7.30107e+06	15.8035	'F'	-26.9838	20.1278	0	0.333333	53.1336	-14.356	10.7544	25	0.00381968	0.199022	0.665215	-0.138774	0.0878641	0.813328	4.31774	0	1	1	0				435468
2012	'000062.SZ'	1559000000	1209000000	14720037	14720037	15000000000	76022938	62.0521	2.8341	4	18400000000		-4.31385	24874691	0	'F'	29	4	4	21.1673	16.5047	16.5047	'000062.SZ'	15964381	16.5859	'F'	-3.9666	20.9134	0	0.333333	62.0521	-3.9666	2.8341	16	0.00610099	-0.148761	0.203636	-0.115327	0.188114	0.127662	4.31385	0	1	1	0				438318
2013	'000062.SZ'	2076000000	1615000000	26387024	26387024	15000000000	93526940	67.9874	17.1353	0			-4.31482	24018144	0	'F'	29	4	4	21.4536	17.0884	17.0884	'000062.SZ'	18077839	16.7102	'F'	-11.2826	21.2024	0	0.333333	67.9874	-11.2826	17.1353	16	0.0081736	0.478813	1.03789	-0.152477	0.00756505	1.37179	4.31482	0	1	1	0				870444
2014	'000062.SZ'	2668000000	2130000000	29092277	29092277	15000000000	311100000	58.8971	23.4449	4	40007235	0.0005994	-4.3109	29486350	0	'F'	29	5	4	21.7047	17.186	17.186	'000062.SZ'	22616277	16.9342	'F'	11.4108	21.4796	0	0.333333	58.8971	11.4108	23.4449	25	0.00734417	0.755806	1.40573	-0.170327	-0.0722233	1.91899	4.3109	0	1	1	0				1.19027e+06
2015	'000062.SZ'	2034000000	1797000000	46093394	46093394	15000000000	719500000	41.1927	22.3831	29	2559000000	0.00080031	-4.29966	72558564	0	'F'	29	4	4	21.4331	17.6462	17.6462	'000062.SZ'	15170021	16.5348	'F'	-1.7017	21.3095	0	0.333333	41.1927	-1.7017	22.3831	16	0.00345505	0.70945	1.3433	-0.170698	-0.0590994	1.82296	4.29966	0	1	1	0				1558582
2016	'000062.SZ'	5545000000	5066000000	71376396	71376396	15000000000	266400000	40.4929	12.6922	44	7885000000	0.00096327	-4.20631	64923663	0	'F'	29	4	4	22.4361	18.0835	18.0835	'000062.SZ'	36632174	17.4164	'F'	-4.0412	22.3457	0	0.333333	40.4929	-4.0412	12.6922	16	0.00348067	0.284097	0.778175	-0.144327	0.0633533	0.981299	4.20631	0	1	1	0				1.18997e+06
2017	'000062.SZ'	8298000000	7722000000	180600000	180600000	15000000000	424100000	41.0328	11.226	41	4203000000	0.00135655	-4.23865	43463681	0	'F'	29	4	4	22.8393	19.0118	19.0118	'000062.SZ'	42368551	17.5619	'F'	-8.7914	22.7673	0	0.333333	41.0328	-8.7914	11.226	16	0.00849848	0.219422	0.69333	-0.136137	0.0822573	0.858872	4.23865	0	1	1	0		0.00258137	9.29618	3.38085e+06
2018	'000062.SZ'	11800000000	10940000000	182100000	182100000	15000000000	523300000	47.7586	10.0807	50	4092000000	0.00136467	-4.25931	47714171	0	'F'	29	4	4	23.1913	19.0203	19.0203	'000062.SZ'	60108121	17.9117	'F'	-7.4998	23.1154	0	0.333333	47.7586	-7.4998	10.0807	16	0.00894793	0.169124	0.6266	-0.132646	0.0967628	0.75984	4.25931	0	1	1	0		0.00553592	10.1613	4529411
2019	'000062.SZ'	14360000000	13590000000	196300000	196300000	15000000000	678100000	50.0546	15.4378	61	10810000000		-4.28874	57352103	0	'F'	29	5	4	23.3874	19.0954	19.0954	'000062.SZ'	71616666	18.0868	'F'	-6.2181	23.3328	0	0.375	50.0546	-6.2181	15.4378	25	0.00709869	0.404375	0.938761	-0.148761	0.0289332	1.22331	4.28874	0	1	1	0	0	0.00834489	10.7172	6194077
2020	'000062.SZ'	16330000000	15500000000	234700000	234700000	15000000000	746900000	49.6825	12.7726	51	10600000000		-4.27155	173100000	0	'F'	29	4	4	23.5163	19.2739	19.2739	'000062.SZ'	77535549	18.1662	'F'	-0.9913	23.4639	0	0.333333	49.6825	-0.9913	12.7726	16	0.00647493	0.287435	0.783256	-0.142037	0.0625627	0.991216	4.27155	0	1	1	0	0	0.00855695	10.8488	7.60746e+06
2021	'000062.SZ'	22840000000	21530000000	440900000	440900000	15000000000	696400000	50.159	11.6551	62	5855000000		-4.28284	368400000	0	'F'	29	4	4	23.8518	19.9042	19.9042	'000062.SZ'	91033880	18.3267	'F'	-9.7936	23.7927	0	0.333333	50.159	-9.7936	11.6551	16	0.00624084	0.238401	0.718058	-0.139195	0.0766654	0.893929	4.28284	0	1	1	0	0	0.00760463	10.8095	8682075
2022	'000062.SZ'	23940000000	22860000000	428000000	428000000	15000000000	1025000000	56.8913	15.1046	128	67330000000		-4.25295	317300000	0	'F'	29	4	4	23.8989	19.8747	19.8747	'000062.SZ'	96206969	18.382	'F'	-14.0408	23.8528	0	0.333333	56.8913	-14.0408	15.1046	16	0.00821396	0.389679	0.919476	-0.146921	0.0332273	1.19546	4.25295	0	1	1	0		0.00993705	11.1528	10169449
2010	'000063.SZ'	70260000000	68260000000	3098000000	3098000000	180000000000	2259000000	73.7368	15.8207	218	2736000000000		-3.87572	3067000000	0	'C'	26	5	4	24.9755	21.854	21.854	'000063.SZ'	163000000	18.9092	'C'	4.4258	24.9465	0	0.357143	73.7368	4.4258	15.8207	25	0.594976	1.05345	0.294031	0.510106	0.150881	2.00847	3.87572	0	1	1	0		0.0845974	11.3168	856814
2011	'000063.SZ'	86250000000	86800000000	2409000000	2409000000	180000000000	2868000000	70.3371	16.2842	175	2111000000000		-3.88651	4065000000	0	'C'	26	5	4	25.1806	21.6025	21.6025	'000063.SZ'	214600000	19.1841	'C'	-2.141	25.1869	0	0.357143	70.3371	-2.141	16.2842	25	0.590828	1.07406	0.320517	0.505372	0.144713	2.04466	3.88651	0	1	1	0		0.0842754	11.3291	824384
2012	'000063.SZ'	84220000000	90370000000	2347000000	2347000000	180000000000	3166000000	75.0505	8.7064	198	1112000000000		-3.94382	2378000000	0	'C'	26	5	4	25.1567	21.5762	21.5762	'000063.SZ'	211000000	19.1675	'C'	-10.1037	25.2272	0	0.357143	75.0505	-10.1037	8.7064	25	0.556181	0.74367	-0.125926	0.496956	0.237855	1.35255	3.94382	0	1	1	0		0.0805996	11.4573	960667
2013	'000063.SZ'	75230000000	77850000000	2462000000	2462000000	180000000000	-446100000	78.9302	-12.4238	137	567700000000		-4.04817	2337000000	0	'C'	26	5	4	25.0439	21.6242	21.6242	'000063.SZ'	186000000	19.0414	'C'	5.2571	25.078	0	0.357143	78.9302	5.2571	-12.4238	25	0.539721	-0.182722	-1.36031	0.540623	0.50361	-0.498795	4.04817	0	1	1	0		0.0821731	11.6317	1.0742e+06
2014	'000063.SZ'	81470000000	81690000000	2807000000	2807000000	180000000000	-516200000	76.3931	6.1662	161	524000000000		-4.00297	2068000000	0	'C'	26	4	4	25.1235	21.7554	21.7554	'000063.SZ'	194200000	19.0846	'C'	3.8345	25.1262	0	0.357143	76.3931	3.8345	6.1662	16	0.475312	0.637343	-0.284652	0.436128	0.263866	1.05269	4.00297	0	1	1	0		0.0737803	11.5794	1.08888e+06
2015	'000063.SZ'	100200000000	100400000000	3645000000	3645000000	180000000000	2720000000	75.2458	11.1095	142	311500000000		-3.9468	2469000000	0	'C'	26	4	4	25.3303	22.0165	22.0165	'000063.SZ'	222200000	19.2189	'C'	3.9582	25.3322	0	0.357143	75.2458	3.9582	11.1095	16	0.463806	0.855049	0.00211371	0.41305	0.200538	1.47075	3.9468	0	1	1	0		0.0848148	11.6881	1.07753e+06
2016	'000063.SZ'	101200000000	101700000000	5169000000	5169000000	180000000000	3756000000	64.1433	10.0466	158	328300000000		-3.89644	4002000000	0	'C'	26	5	4	25.3407	22.366	22.366	'000063.SZ'	203700000	19.1323	'C'	-0.9903	25.3457	0	0.357143	64.1433	-0.9903	10.0466	25	0.436902	0.810116	-0.0633939	0.393405	0.211943	1.35207	3.89644	0	1	1	0		0.100919	11.8788	1.18393e+06
2017	'000063.SZ'	108800000000	107600000000	7390000000	7390000000	180000000000	4266000000	71.1347	-6.3114	252	456400000000		-3.93065	5984000000	0	'C'	26	6	4	25.4129	22.7233	22.7233	'000063.SZ'	198300000	19.1053	'C'	3.2174	25.4021	0	0.357143	71.1347	3.2174	-6.3114	36	0.368744	0.0964887	-1.02625	0.380795	0.413507	-0.135459	3.93065	0	1	1	0		0.0901018	11.9618	1.24261e+06
2018	'000063.SZ'	85510000000	87660000000	6260000000	6260000000	180000000000	-535100000	68.4777	11.9132	660	1366000000000	0.00014071	-3.72844	4882000000	0	'C'	26	5	4	25.1719	22.5574	22.5574	'000063.SZ'	163200000	18.9104	'C'	1.0086	25.1967	0	0.357143	68.4777	1.0086	11.9132	25	0.321359	0.899429	0.0303249	0.291552	0.179661	1.40097	3.72844	0	1	1	0		0.0900389	12.0631	1.45527e+06
2019	'000063.SZ'	90740000000	87600000000	8954000000	8954000000	180000000000	-6220000000	74.5184	-19.9197	586	742600000000	0.00052588	-3.88831	6551000000	0	'C'	26	5	4	25.2312	22.9154	22.9154	'000063.SZ'	156800000	18.8703	'C'	4.7274	25.1961	0	0.333333	74.5184	4.7274	-19.9197	25	0.238187	-0.492461	-1.83693	0.308443	0.57563	-1.44532	3.88831	0	1	1	0		0.0843102	11.9818	1.25312e+06
2020	'000063.SZ'	101500000000	98500000000	10550000000	10550000000	180000000000	5181000000	73.1206	16.0297	723	1445000000000	0.00027328	-3.73744	6472000000	0	'C'	26	6	4	25.3428	23.079	23.079	'000063.SZ'	167500000	18.9365	'C'	-0.9347	25.3133	0	0.333333	73.1206	-0.9347	16.0297	36	0.214395	1.08695	0.256372	0.190767	0.119595	1.65368	3.73744	0	1	1	0		0.0888648	12.0956	1.29502e+06
2021	'000063.SZ'	114500000000	110700000000	11690000000	11690000000	180000000000	4173000000	69.3813	10.87	484	1349000000000	0.00047957	-3.73101	5686000000	0	'C'	26	6	4	25.464	23.1821	23.1821	'000063.SZ'	183700000	19.0291	'C'	2.7121	25.4299	0	0.333333	69.3813	2.7121	10.87	36	0.217278	0.860292	-0.0441421	0.207211	0.185009	1.20837	3.73101	0	1	1	0		0.0982311	12.2098	1.37637e+06
2022	'000063.SZ'	123000000000	116000000000	13220000000	13220000000	180000000000	7697000000	68.4246	14.3765	686	1502000000000	0.00048209	-3.72284	4952000000	0	'C'	26	6	4	25.5351	23.3052	23.3052	'000063.SZ'	190700000	19.066	'C'	5.7554	25.4769	0	0.333333	68.4246	5.7554	14.3765	36	0.209292	1.01471	0.159296	0.190988	0.140101	1.50509	3.72284	0	1	1	0		0.111422	12.4648	1.57778e+06
2010	'000065.SZ'	1829000000	1773000000	4.57611e+06	4.57611e+06	23000000000	53923984	77.056	13.2881	0			-4.6371	1.48299e+06	0	'E'	37	3	4	21.3271	15.3364	15.3364	'000065.SZ'	25906875	17.07	'E'	2.9722	21.2958	1	0.333333	77.056	2.9722	13.2881	9	0.00169415	-0.321352	1.57239	-0.442796	1.48795	2.2962	4.6371	1	0	1	0				8.18381e+06
2011	'000065.SZ'	2632000000	2535000000	4.12223e+06	4.12223e+06	23000000000	42036426	70.6491	9.4351	1	155700000		-4.62606	2.98447e+06	0	'E'	37	3	4	21.6911	15.2319	15.2319	'000065.SZ'	38379671	17.463	'E'	31.6087	21.6537	1	0.333333	70.6491	16.0972	9.4351	9	0.00095283	-0.49042	1.3476	-0.432941	1.53658	1.96083	4.62606	1	0	1	0				8.12958e+06
2012	'000065.SZ'	1660000000	1705000000	4523729	4523729	23000000000	65590861	72.3701	14.321	3	2984000000	0.00036679	-4.59865	129900000	0	'E'	37	2	4	21.2303	15.3248	15.3248	'000065.SZ'	23591399	16.9764	'E'	2.6278	21.2569	1	0.333333	72.3701	2.6278	14.321	4	0.00083969	-0.275961	1.63251	-0.446321	1.47484	2.38507	4.59865	1	0	1	0				10571714
2013	'000065.SZ'	2958000000	2697000000	6.85459e+06	6.85459e+06	23000000000	98521876	75.6321	19.9902	1	111000000	2.955e-05	-4.57431	24521565	0	'E'	37	4	4	21.8079	15.7404	15.7404	'000065.SZ'	37453185	17.4386	'E'	-7.6386	21.7153	1	0.333333	75.6321	-7.6386	19.9902	16	0.00096285	-0.0271373	1.96313	-0.461632	1.40321	2.87758	4.57431	1	0	1	0				6.38599e+06
2014	'000065.SZ'	3024000000	2766000000	5.4717e+06	5.4717e+06	23000000000	139400000	75.7927	21.4765	1	136200000	8.517e-05	-4.62137	20554861	0	'E'	37	4	4	21.8299	15.5151	15.5151	'000065.SZ'	40758024	17.5232	'E'	23.1816	21.7407	1	0.333333	75.7927	16.0972	21.4765	16	0.00097189	0.0380986	2.04981	-0.465666	1.38443	3.00667	4.62137	1	0	1	0				10236183
2015	'000065.SZ'	4286000000	4015000000	7.47545e+06	7.47545e+06	23000000000	333500000	75.983	20.9796	24	22240000000		-4.63715	249100000	0	'E'	37	5	4	22.1785	15.8271	15.8271	'000065.SZ'	52967462	17.7852	'E'	8.947	22.1134	1	0.333333	75.983	8.947	20.9796	25	0.00081025	0.0162991	2.02081	-0.46445	1.3907	2.96336	4.63715	1	0	1	0				10536936
2016	'000065.SZ'	8762000000	8147000000	52718869	52718869	23000000000	150100000	67.2985	15.0725	21	24530000000	5.659e-05	-4.62872	377800000	0	'E'	37	4	4	22.8937	17.7805	17.7805	'000065.SZ'	62967818	17.9581	'E'	-7.6608	22.8209	1	0.375	67.2985	-7.6608	15.0725	16	0.00097947	-0.242985	1.67636	-0.448247	1.46535	2.45048	4.62872	1	0	1	0		0.0165863	12.6645	12350357
2017	'000065.SZ'	9730000000	9077000000	47481254	47481254	23000000000	283600000	69.8646	17.965	79	168200000000	4.988e-05	-4.5975	680000000	0	'E'	37	5	4	22.9985	17.6758	17.6758	'000065.SZ'	71985970	18.092	'E'	4.1472	22.929	1	0.333333	69.8646	4.1472	17.965	25	0.00197686	-0.116092	1.84517	-0.455276	1.42888	2.70268	4.5975	1	0	1	0		0.0117553	11.1612	4.31622e+06
2018	'000065.SZ'	9981000000	9246000000	36269976	36269976	23000000000	727100000	64.0241	14.597	72	52130000000	7.13e-05	-4.62389	266000000	0	'E'	37	5	4	23.024	17.4065	17.4065	'000065.SZ'	79578483	18.1923	'E'	5.1119	22.9474	1	0.333333	64.0241	5.1119	14.597	25	0.00227763	-0.263939	1.6488	-0.445867	1.47146	2.41045	4.62389	1	0	1	0	36.2349	0.0139692	11.2902	4.86258e+06
2019	'000065.SZ'	11060000000	10190000000	57385505	57385505	23000000000	647200000	59.7413	15.0503	26	2095000000		-4.63739	420500000	0	'E'	37	5	4	23.1266	17.8653	17.8653	'000065.SZ'	77634730	18.1675	'E'	-8.3028	23.0451	1	0.333333	59.7413	-8.3028	15.0503	25	0.00174004	-0.244008	1.67516	-0.447549	1.46569	2.44929	4.63739	1	0	1	0	53.111	0.0113727	11.1239	5.19594e+06
2020	'000065.SZ'	12850000000	12110000000	58740225	58740225	23000000000	666700000	63.0137	15.398	15	7540000000		-4.63561	782500000	0	'E'	37	5	4	23.2767	17.8886	17.8886	'000065.SZ'	89620339	18.3111	'E'	-9.8696	23.2176	1	0.333333	63.0137	-9.8696	15.398	25	0.00135437	-0.228722	1.69539	-0.448818	1.46127	2.47911	4.63561	1	0	1	0	89.4966	0.00903722	11.2636	6.46794e+06
2021	'000065.SZ'	13050000000	12430000000	53659837	53659837	23000000000	741100000	65.5597	14.1518	10	296900000	0	-4.63764	698900000	0	'E'	37	5	4	23.2921	17.7982	17.7982	'000065.SZ'	93324868	18.3516	'E'	-16.2946	23.2435	1	0.3	65.5597	-14.356	14.1518	25	0.00163533	-0.283438	1.62275	-0.445194	1.47703	2.37115	4.63764	1	0	1	0	115.526	0.00651884	11.0266	6.70352e+06
2022	'000065.SZ'	13430000000	12310000000	63483367	63483367	23000000000	795900000	64.63	10.5394	12	4109000000	0	-4.63565	318800000	0	'E'	37	5	4	23.321	17.9663	17.9663	'000065.SZ'	91685750	18.3339	'E'	-9.1549	23.2334	1	0.333333	64.63	-9.1549	10.5394	25	0.0017709	-0.442002	1.41211	-0.435258	1.52269	2.05754	4.63565	1	0	1	0	104.979	0.00816793	11.3227	6.82889e+06
2010	'000066.SZ'	83440000000	82840000000	618900000	618900000	32000000000	190800000	70.0102	26.3436	11	49880000000		-4.18636	1571000000	0	'C'	26	5	4	25.1474	20.2435	20.2435	'000066.SZ'	302700000	19.5282	'C'	-4.6875	25.1402	1	0.333333	70.0102	-4.6875	25.0916	25	0.344708	1.47636	0.801891	0.275276	0.0149007	2.56843	4.18636	1	0	1	0		0.0001608	6.90599	5.12851e+06
2011	'000066.SZ'	76470000000	76440000000	563500000	563500000	32000000000	1006000000	67.4115	7.679	15	53600000000	0.00026406	-4.16426	1376000000	0	'C'	26	5	4	25.0601	20.1498	20.1498	'000066.SZ'	284700000	19.4669	'C'	-14.8905	25.0598	1	0.333333	67.4115	-14.356	7.679	25	0.607969	0.695265	-0.179057	0.543127	0.254735	1.31407	4.16426	1	0	1	0		0.0233475	11.9686	16888166
2012	'000066.SZ'	79750000000	80960000000	857900000	857900000	32000000000	632400000	68.834	3.0546	20	18850000000	0.00060057	-4.19584	1585000000	0	'C'	26	6	4	25.1022	20.57	20.57	'000066.SZ'	264200000	19.3923	'C'	9.7641	25.1172	1	0.333333	68.834	9.7641	3.0546	36	0.589706	0.493459	-0.451124	0.540403	0.311793	0.894531	4.19584	1	0	1	0		0.0265058	10.1612	2.27631e+06
2013	'000066.SZ'	77860000000	79860000000	781300000	781300000	32000000000	314500000	73.8523	-8.023	21	7837000000	0.00107948	-4.19663	1845000000	0	'C'	26	6	4	25.0782	20.4765	20.4765	'000066.SZ'	264700000	19.3943	'C'	-1.802	25.1036	1	0.333333	73.8523	-1.802	-8.023	36	0.568854	0.00857513	-1.09985	0.553059	0.450196	-0.088024	4.19663	1	0	1	0		0.047308	10.6862	1.88222e+06
2014	'000066.SZ'	75800000000	76880000000	765200000	765200000	32000000000	-776400000	77.851	1.0715	20	2313000000	0.00085505	-4.19785	1403000000	0	'C'	26	6	4	25.0514	20.4557	20.4557	'000066.SZ'	259200000	19.3733	'C'	3.1098	25.0655	1	0.333333	77.851	3.1098	1.0715	36	0.558547	0.408408	-0.570851	0.519697	0.334505	0.69176	4.19785	1	0	1	0		0.0436464	10.6505	1.91969e+06
2015	'000066.SZ'	72940000000	74240000000	749400000	749400000	32000000000	-425800000	78.5853	2.2067	34	5562000000	0.00055666	-4.19226	1132000000	0	'C'	26	5	4	25.0128	20.4348	20.4348	'000066.SZ'	250900000	19.3405	'C'	7.9004	25.0306	1	0.333333	78.5853	7.9004	2.2067	25	0.509309	0.461381	-0.5111	0.475369	0.316455	0.742105	4.19226	1	0	1	0		0.0436185	10.6884	1.91855e+06
2016	'000066.SZ'	69130000000	68820000000	115300000	115300000	32000000000	-256000000	77.9422	-1.3878	55	33990000000	2.102e-07	-4.0754	948500000	0	'C'	26	5	4	24.9592	18.5629	18.5629	'000066.SZ'	399800000	19.8065	'C'	8.0963	24.9547	1	0.333333	77.9422	8.0963	-1.3878	25	0.45289	0.307217	-0.728106	0.437887	0.357628	0.374626	4.0754	1	0	1	0		0.0371144	10.5408	1.88411e+06
2017	'000066.SZ'	9507000000	9172000000	319800000	319800000	32000000000	516200000	76.7378	1.2367	82	24720000000	1.909e-05	-4.14215	690800000	0	'C'	26	5	4	22.9753	19.5831	19.5831	'000066.SZ'	41423063	17.5393	'C'	5.4786	22.9394	1	0.333333	76.7378	5.4786	1.2367	25	0.391633	0.426326	-0.583079	0.379443	0.319855	0.542545	4.14215	1	0	1	0		0.036353	10.6197	1.90499e+06
2018	'000066.SZ'	10010000000	9654000000	319400000	319400000	32000000000	438100000	50.2777	12.304	94	19460000000	4.432e-06	-4.11316	825200000	0	'C'	26	6	4	23.0268	19.5818	19.5818	'000066.SZ'	43629198	17.5912	'C'	-2.5077	22.9907	1	0.333333	50.2777	-2.5077	12.304	36	0.0632274	0.933078	0.0193057	0.0742811	0.155294	1.18196	4.11316	1	0	1	0		0.0395876	10.6809	687457
2019	'000066.SZ'	10840000000	10390000000	366500000	366500000	32000000000	560100000	58.4406	15.2863	131	69510000000	4.594e-07	-4.15741	743800000	0	'C'	26	6	4	23.1069	19.7194	19.7194	'000066.SZ'	45494074	17.6331	'C'	-3.1087	23.0636	1	0.333333	58.4406	-3.1087	15.2863	36	0.047513	1.06498	0.191163	0.05301	0.116428	1.42558	4.15741	1	0	1	0		0.0468354	10.8991	722915
2020	'000066.SZ'	14450000000	13960000000	422400000	422400000	32000000000	1018000000	60.0809	15.3409	195	534000000000	5.828e-07	-3.99788	1510000000	0	'C'	26	7	4	23.3937	19.8614	19.8614	'000066.SZ'	58265816	17.8805	'C'	-10.7524	23.3596	1	0.333333	60.0809	-10.7524	15.3409	49	0.0490823	1.06728	0.194552	0.054176	0.115856	1.43186	3.99788	1	0	1	0	9999.58	0.0446112	11.1738	799041
2021	'000066.SZ'	17790000000	17840000000	528600000	528600000	32000000000	835200000	66.0481	10.7545	309	397600000000	0	-3.95922	1023000000	0	'C'	26	7	4	23.6019	20.0858	20.0858	'000066.SZ'	67420386	18.0265	'C'	-7.9106	23.6045	1	0.333333	66.0481	-7.9106	10.7545	49	0.054626	0.865617	-0.0721811	0.0712899	0.174226	1.03895	3.95922	1	0	1	0	9249.9	0.0405543	11.1907	937449
2022	'000066.SZ'	14030000000	14010000000	411300000	411300000	32000000000	1267000000	67.0954	6.4028	203	101400000000	0	-4.01435	1037000000	0	'C'	26	6	4	23.3643	19.8349	19.8349	'000066.SZ'	56993624	17.8585	'C'	-7.9001	23.363	1	0.333333	67.0954	-7.9001	6.4028	36	0.076426	0.67322	-0.323098	0.101382	0.230853	0.682356	4.01435	1	0	1	0	9476.2	0.0422889	11.3163	1.05656e+06
2010	'000068.SZ'	68485934	121900000	44093473	44093473	4100000000	-1321000000	74.8636	-185.441	1	1003000000	0.00099504	-4.1938	10881	1	'M'	26	4	4	18.0421	17.6018	17.6018	'000068.SZ'	517200	13.1562	'M'	70.1492	18.6187	1	0.333333	74.8636	16.0972	-20.5794	16	2.53235	-1.95082	-0.214418	2.06365	-1.07932	-1.18091	4.1938	1	0	1	0				2.52358e+06
2011	'000068.SZ'	4.81382e+06	62697208	40240907	40240907	4100000000	-645300000	38.7955	15.9406	0			-4.19794	3438	1	'M'	26	2	4	15.387	17.5104	17.5104	'000068.SZ'	37288	10.5264	'M'	68.7505	17.9538	1	0.333333	38.7955	16.0972	15.9406	4	0.0727922	-0.190711	1.59313	-0.0957478	-1.7259	-0.419228	4.19794	1	0	1	0				514932
2012	'000068.SZ'	105000000	141400000	13746714	13746714	4100000000	40059923	42.2459	-16.5257	0		0.00055621	-4.19703		1	'M'	26	2	4	18.469	16.4363	16.4363	'000068.SZ'	1.09537e+06	13.9066	'M'	-14.0911	18.767	1	0.333333	42.2459	-14.0911	-16.5257	4	0.00036674	-1.61109	-0.309652	-0.0681341	-1.32112	-3.30999	4.19703	1	0	1	0				41859.3
2013	'000068.SZ'	721800000	756100000	11857977	11857977	4100000000	-13565157	45.3366	1.377	0			-4.19547	2.04666e+06	0	'M'	26	2	4	20.3972	16.2885	16.2885	'000068.SZ'	7.84822e+06	15.8758	'M'	-7.2555	20.4437	1	0.333333	45.3366	-7.2555	1.377	4	0.0121326	-0.826058	0.735899	-0.106957	-1.54644	-1.74356	4.19547	1	0	1	0				3.49848e+06
2014	'000068.SZ'	67194614	173400000	8.52159e+06	8.52159e+06	4100000000	-13064075	66.9023	-17.3509	0			-4.19778	4.19272e+06	0	'M'	26	1	4	18.0231	15.9581	15.9581	'000068.SZ'	800838	13.5934	'M'	-49.4147	18.9713	1	0.333333	66.9023	-14.356	-17.3509	1	0.0605317	-1.65115	-0.349894	-0.0154968	-1.30616	-3.32271	4.19778	1	0	1	0				20048815
2015	'000068.SZ'	170600000	171400000	12298555	12298555	4100000000	-54808606	72.3252	-76.5033	7	4650000000	8.464e-06	-4.19119	3.70795e+06	1	'M'	26	2	4	18.9549	16.325	16.325	'000068.SZ'	1.83658e+06	14.4234	'M'	20.6719	18.9594	1	0.333333	72.3252	16.0972	-20.5794	4	0.0326054	-1.79107	-0.541824	-0.0301092	-1.26747	-3.63048	4.19119	1	0	1	0		0.0103901	9.74544	262479
2016	'000068.SZ'	297600000	270800000	31053985	31053985	4100000000	-88998829	12.5987	1.9967	10	14990000000	0.00095767	-4.16437	131900000	0	'M'	26	3	4	19.5111	17.2512	17.2512	'000068.SZ'	2.47685e+06	14.7225	'M'	13.4147	19.4168	1	0.363636	14.2307	13.4147	1.9967	9	0.0141618	-0.798988	0.772303	-0.106942	-1.55412	-1.68775	4.16437	1	0	1	0		0.0208358	10.6561	458653
2017	'000068.SZ'	412900000	363400000	30823218	30823218	4100000000	1798549	39.0353	1.6109	10	2099000000	0.00099063	-4.18873	793000000	0	'M'	26	4	4	19.8388	17.2438	17.2438	'000068.SZ'	3.44426e+06	15.0522	'M'	0.3578	19.711	1	0.333333	39.0353	0.3578	1.6109	16	0.0182238	-0.816181	0.750337	-0.102491	-1.54894	-1.71728	4.18873	1	0	1	0		0.0186797	10.9803	711874
2018	'000068.SZ'	205900000	337600000	28794160	28794160	4100000000	35539448	61.0299	5.09	4	65766356	0.0010624	-4.1979	471300000	0	'M'	26	4	4	19.1429	17.1757	17.1757	'000068.SZ'	1.75018e+06	14.3752	'M'	0.0531	19.6373	1	0.363636	61.0299	0.0531	5.09	16	0.0100693	-0.662956	0.952155	-0.118781	-1.59352	-1.4231	4.1979	1	0	1	0		0.00678563	10.4423	744017
2019	'000068.SZ'	225100000	317700000	30698547	30698547	4100000000	-8463283	72.8095	-22.5292	4	111600000	0.00159388	-4.19609	628000000	0	'M'	26	4	4	19.232	17.2397	17.2397	'000068.SZ'	1.87956e+06	14.4466	'M'	0.992	19.5767	1	0.363636	72.8095	0.992	-20.5794	16	0.00618072	-1.78939	-0.545285	-0.0522423	-1.26946	-3.65637	4.19609	1	0	1	0	0	0.0059769	10.5465	380588
2020	'000068.SZ'	228700000	405700000	24433843	24433843	4100000000	-164300000	74.7129	1.1408	1	24894900		-4.19573	149200000	0	'M'	26	3	4	19.2478	17.0115	17.0115	'000068.SZ'	2.03447e+06	14.5257	'M'	4.5094	19.8211	1	0.444444	74.7129	4.5094	1.1408	9	0.00455838	-0.835942	0.721132	-0.112659	-1.54403	-1.7715	4.19573	1	0	1	0	0	0.00389459	10.1893	406292
2021	'000068.SZ'	935800000	1063000000	20539198	20539198	4100000000	-2.39294e+06	79.0441	-37.2657	0			-4.18819	6373094	0	'M'	26	3	4	20.657	16.8378	16.8378	'000068.SZ'	8.73691e+06	15.9831	'M'	1.2418	20.784	1	0.333333	79.0441	1.2418	-20.5794	9	0.00405935	-1.78925	-0.545563	-0.0540191	-1.26962	-3.65845	4.18819	1	0	1	0	0	0.00264526	9.9224	474438
2022	'000068.SZ'	1109000000	1232000000	45620888	45620888	4100000000	-144000000	83.6634	-31.2366	2	33596600		-4.19059	9.58881e+06	0	'M'	26	3	4	20.8264	17.6359	17.6359	'000068.SZ'	8.29321e+06	15.9309	'M'	5.2455	20.9323	1	0.333333	83.6634	5.2455	-20.5794	9	0.0109857	-1.78969	-0.544656	-0.0482177	-1.2691	-3.65166	4.19059	1	0	1	0		0.00567139	10.4339	1.39262e+06
2010	'000069.SZ'	17320000000	13410000000	276400000	276400000	390000000000	1354000000	62.7589	21.2359	132	2779000000000	0.00010531	-3.96752	4162000000	0	'K'	26	6	4	23.575	19.4374	19.4374	'000069.SZ'	78571349	18.1795	'K'	8.9178	23.3192	1	0.357143	62.7589	8.9178	21.2359	36	0.352539	0.280391	1.66647	0.157798	-1.40456	0.700098	3.96752	1	0	1	0				649686
2011	'000069.SZ'	17320000000	13360000000	387300000	387300000	390000000000	2870000000	69.6934	25.6547	100	1200000000000	0.00056271	-4.03123	3668000000	0	'K'	26	5	4	23.5754	19.7747	19.7747	'000069.SZ'	71575496	18.0863	'K'	-14.7576	23.3154	1	0.5	69.6934	-14.356	25.0916	25	0.296463	0.453208	1.88397	0.100345	-1.4575	0.980026	4.03123	1	0	1	0				895572
2012	'000069.SZ'	22280000000	17410000000	431600000	431600000	390000000000	3174000000	71.1698	21.5361	151	1386000000000	0.00098009	-4.02158	2820000000	0	'K'	26	7	4	23.8272	19.8831	19.8831	'000069.SZ'	89340229	18.308	'K'	-13.6212	23.5805	1	0.545455	71.1698	-13.6212	21.5361	49	0.280366	0.298179	1.67452	0.0965304	-1.41379	0.655447	4.02158	1	0	1	0				825983
2013	'000069.SZ'	28160000000	22100000000	534700000	534700000	390000000000	3428000000	69.9528	21.2641	243	2463000000000	0.00049172	-3.96314	2162000000	0	'K'	26	6	4	24.061	20.0972	20.0972	'000069.SZ'	106400000	18.4824	'K'	4.9646	23.8191	1	0.5	69.9528	4.9646	21.2641	36	0.304581	0.284693	1.66183	0.117552	-1.40853	0.655552	3.96314	1	0	1	0				1.04011e+06
2014	'000069.SZ'	30720000000	23800000000	671400000	671400000	390000000000	5560000000	68.5297	20.1376	174	975800000000	0.00083685	-4.02773	1625000000	0	'K'	26	6	4	24.1481	20.3248	20.3248	'000069.SZ'	108900000	18.5063	'K'	4.3469	23.8929	1	0.555556	68.5297	4.3469	20.1376	36	0.343619	0.232754	1.60125	0.153313	-1.39135	0.595967	4.02773	1	0	1	0				1.31241e+06
2015	'000069.SZ'	32240000000	25710000000	775500000	775500000	390000000000	4893000000	66.0105	18.3701	252	1801000000000	0.00072168	-3.9436	1773000000	0	'K'	26	6	4	24.1964	20.469	20.469	'000069.SZ'	109800000	18.5145	'K'	-8.368	23.9701	1	0.625	66.0105	-8.368	18.3701	36	0.283815	0.158997	1.49035	0.108027	-1.37352	0.38385	3.9436	1	0	1	0				1.24998e+06
2016	'000069.SZ'	35480000000	27530000000	856600000	856600000	390000000000	5282000000	63.4098	14.0192	176	559500000000	0.00240358	-3.92749	3130000000	0	'K'	26	7	4	24.2923	20.5684	20.5684	'000069.SZ'	117600000	18.5828	'K'	4.9814	24.0387	1	0.625	63.4098	4.9814	14.0192	49	0.289512	-0.032336	1.23737	0.124629	-1.31812	0.0115443	3.92749	1	0	1	0		0.00039734	7.54198	1.32714e+06
2017	'000069.SZ'	42340000000	34950000000	996400000	996400000	390000000000	5522000000	67.1215	16.8415	201	237000000000	0.00181401	-3.95407	5178000000	0	'K'	26	6	4	24.469	20.7197	20.7197	'000069.SZ'	134600000	18.7176	'K'	-4.8067	24.2773	1	0.571429	67.1215	-4.8067	16.8415	36	0.316249	0.0898314	1.40545	0.13935	-1.35177	0.282869	3.95407	1	0	1	0		0.0002586	7.34556	1.45254e+06
2018	'000069.SZ'	48140000000	35610000000	1231000000	1231000000	390000000000	8999000000	69.8911	18.0508	350	361600000000	0.0066658	-3.91136	3138000000	0	'K'	26	5	4	24.5974	20.9313	20.9313	'000069.SZ'	144300000	18.7873	'K'	-14.2117	24.2959	1	0.571429	69.8911	-14.2117	18.0508	25	0.312893	0.143124	1.47554	0.133251	-1.3673	0.384613	3.91136	1	0	1	0		0.00013103	7.03343	1.68489e+06
2019	'000069.SZ'	60030000000	45420000000	1217000000	1217000000	390000000000	9871000000	73.7692	19.0496	290	259200000000	0.00680528	-3.97225	7438000000	0	'K'	26	6	4	24.818	20.9197	20.9197	'000069.SZ'	180500000	19.0111	'K'	-12.47	24.5392	1	0.5	73.7692	-12.47	19.0496	36	0.310628	0.187108	1.53349	0.128638	-1.38009	0.469141	3.97225	1	0	1	0		0		1930791
2020	'000069.SZ'	81870000000	64150000000	2082000000	2082000000	390000000000	12740000000	74.9767	19.3176	338	291900000000	0.00632882	-3.93023	6439000000	0	'K'	26	6	4	25.1284	21.4567	21.4567	'000069.SZ'	212100000	19.1724	'K'	-1.7962	24.8845	1	0.5	74.9767	-1.7962	19.3176	36	0.387123	0.193983	1.55913	0.191981	-1.37772	0.567378	3.93023	1	0	1	0				2400713
2021	'000069.SZ'	102600000000	93360000000	2416000000	2416000000	390000000000	12960000000	75.826	17.255	286	126400000000	0.00472811	-3.95007	5910000000	0	'K'	26	6	4	25.3539	21.6052	21.6052	'000069.SZ'	255000000	19.3567	'K'	-4.1856	25.2597	1	0.571429	75.826	-4.1856	17.255	36	0.520098	0.0949534	1.45627	0.308968	-1.34165	0.51854	3.95007	1	0	1	0				3.41316e+06
2022	'000069.SZ'	76770000000	84930000000	2611000000	2611000000	390000000000	15750000000	74.8394	4.7608	327	400300000000	0.00531628	-3.95153	3916000000	0	'K'	26	7	4	25.064	21.6829	21.6829	'000069.SZ'	186700000	19.0453	'K'	1.9839	25.165	1	0.571429	74.8394	1.9839	4.7608	49	0.447315	-0.448789	0.718126	0.281978	-1.18925	-0.637939	3.95153	1	0	1	0				4.18265e+06
2010	'000070.SZ'	1064000000	1041000000	58075603	58075603	8200000000	43995296	40.1516	6.0685	0		0.00010004	-4.09273	158300000	0	'C'	24	4	4	20.785	17.8773	17.8773	'000070.SZ'	7441830	15.8226	'C'	0.246	20.7637	1	0.363636	40.1516	0.246	6.0685	16	0.0100642	0.852787	-0.575223	0.124749	-0.0820844	0.320229	4.09273	1	0	1	0				766825
2011	'000070.SZ'	1247000000	1209000000	51897903	51897903	8200000000	42273336	45.4388	8.5661	0		0.00057114	-4.10042	124400000	0	'C'	24	4	4	20.9439	17.7648	17.7648	'000070.SZ'	8.99974e+06	16.0127	'C'	2.6231	20.9131	1	0.363636	45.4388	2.6231	8.5661	16	0.00945756	0.96245	-0.429653	0.11745	-0.113689	0.536558	4.10042	1	0	1	0		0.0200481	10.0581	775870
2012	'000070.SZ'	1610000000	1547000000	56877668	56877668	8200000000	59081757	49.5641	4.7056	1	30167312	0.00036297	-4.06611	122000000	0	'C'	24	4	4	21.1996	17.8564	17.8564	'000070.SZ'	11329616	16.2429	'C'	-8.9554	21.1597	1	0.363636	49.5641	-8.9554	4.7056	16	0.00898012	0.793036	-0.654843	0.127547	-0.0649449	0.200794	4.06611	1	0	1	0		0.0212854	10.096	780265
2013	'000070.SZ'	1572000000	1519000000	54616200	54616200	8200000000	56493521	50.9238	5.7253	1	101200000	0.00028266	-4.06028	144600000	0	'C'	24	4	4	21.1756	17.8158	17.8158	'000070.SZ'	11186536	16.2302	'C'	-1.9298	21.1413	1	0.333333	50.9238	-1.9298	5.7253	16	0.0117226	0.837617	-0.59502	0.127071	-0.0776231	0.292046	4.06028	1	0	1	0		0.0306476	10.4449	906581
2014	'000070.SZ'	1913000000	1835000000	63953163	63953163	8200000000	66936895	48.2769	6.5811	4	13940000000	0.00017173	-4.09995	135100000	0	'C'	24	3	4	21.3721	17.9737	17.9737	'000070.SZ'	13031788	16.3829	'C'	4.5565	21.3302	1	0.333333	48.2769	4.5565	6.5811	9	0.00887366	0.875362	-0.545486	0.122358	-0.0886511	0.363583	4.09995	1	0	1	0		0.0286368	10.4097	808201
2015	'000070.SZ'	2450000000	2730000000	92420391	92420391	8200000000	63478861	51.634	5.3196	5	6561000000	0.00032667	-4.10405	176200000	0	'C'	24	3	4	21.6193	18.3419	18.3419	'000070.SZ'	15065180	16.5279	'C'	-2.2122	21.7275	1	0.333333	51.634	-2.2122	5.3196	9	0.00951725	0.819951	-0.618967	0.126327	-0.0726628	0.254648	4.10405	1	0	1	0		0.0330428	10.6313	919392
2016	'000070.SZ'	4612000000	4461000000	138000000	138000000	8200000000	83645728	64.449	-27.5861	47	128300000000	0.00028288	-4.09998	168900000	0	'C'	24	3	4	22.252	18.7424	18.7424	'000070.SZ'	25379591	17.0495	'C'	1.1111	22.2185	1	0.333333	64.449	1.1111	-20.5794	9	0.0110867	-0.316904	-2.12908	0.198061	0.254706	-1.99322	4.09998	1	0	1	0		0.028048	10.4012	724792
2017	'000070.SZ'	5473000000	5215000000	162500000	162500000	8200000000	-207800000	67.24	8.6577	72	106700000000	0.00024514	-4.11079	165700000	0	'C'	24	3	4	22.4231	18.906	18.906	'000070.SZ'	28778119	17.1751	'C'	-0.7002	22.3749	1	0.333333	67.24	-0.7002	8.6577	9	0.0141179	0.966173	-0.423701	0.121104	-0.114496	0.54908	4.11079	1	0	1	0		0.0442884	10.769	1.03837e+06
2018	'000070.SZ'	5706000000	5400000000	169800000	169800000	8200000000	192800000	68.8177	15.601	22	3373000000	0.00042959	-4.11748	192400000	0	'C'	24	3	4	22.4648	18.95	18.95	'000070.SZ'	29638565	17.2046	'C'	-8.7168	22.4096	1	0.375	68.8177	-8.7168	15.601	9	0.0140395	1.27093	-0.0188072	0.102159	-0.202235	1.15205	4.11748	1	0	1	0		0.0415234	10.8085	1.11332e+06
2019	'000070.SZ'	4328000000	4209000000	144500000	144500000	8200000000	228600000	69.4881	16.5341	9	3034000000	0.00050779	-4.11674	137300000	0	'C'	24	4	4	22.1885	18.7889	18.7889	'000070.SZ'	23511362	16.973	'C'	-7.6629	22.1604	1	0.333333	69.4881	-7.6629	16.5341	16	0.0131013	1.31195	0.0354844	0.0988365	-0.214095	1.23217	4.11674	1	0	1	0	382.294	0.0318883	10.9167	1.3654e+06
2020	'000070.SZ'	4722000000	4766000000	118300000	118300000	8200000000	220300000	59.31	16.6493	9	1985000000	0.00057435	-4.10644	271600000	0	'C'	24	3	4	22.2756	18.5884	18.5884	'000070.SZ'	27120027	17.1158	'C'	1.7601	22.2848	1	0.333333	59.31	1.7601	16.6493	9	0.0109949	1.31714	0.0419265	0.0967589	-0.21571	1.24011	4.10644	1	0	1	0	1779.62	0.0353788	11.1474	1.19733e+06
2021	'000070.SZ'	4591000000	5277000000	106600000	106600000	8200000000	270200000	70.5036	0.476	15	9304000000		-4.11252	336600000	0	'C'	24	3	4	22.2473	18.4844	18.4844	'000070.SZ'	27136279	17.1164	'C'	-25.3405	22.3866	1	0.333333	70.5036	-14.356	0.476	9	0.0114157	0.607235	-0.901177	0.141087	-0.0113179	-0.164172	4.11252	1	0	1	0	1608.65	0.026005	11.4204	1.64144e+06
2022	'000070.SZ'	4192000000	4309000000	97333896	97333896	8200000000	36433267	69.7191	-28.0525	14	1662000000	0	-4.11789	304900000	0	'C'	24	2	4	22.1564	18.3937	18.3937	'000070.SZ'	25408591	17.0506	'C'	12.8318	22.1839	1	0.333333	69.7191	12.8318	-20.5794	4	0.00643931	-0.316607	-2.12969	0.194169	0.254356	-1.99777	4.11789	1	0	1	0	1065.58	0.0361995	11.596	1.65555e+06
2010	'000078.SZ'	3999000000	3926000000	5.35598e+06	5.35598e+06	37000000000	5.93724e+06	78.1156	2.1248	4	8264000000	3.463e-05	-4.37418	111000000	0	'F'	31	4	4	22.1093	15.4937	15.4937	'000078.SZ'	54218920	17.8085	'F'	5.7457	22.0909	0	0.444444	78.1156	5.7457	2.1248	16	0.0376005	-0.371906	0.390336	-0.165057	0.511614	0.364987	4.37418	0	1	1	0		0.00893277	9.12593	881028
2011	'000078.SZ'	5305000000	5203000000	5.48757e+06	5.48757e+06	37000000000	25034110	78.2385	6.8068	4	2520000000	0.00090048	-4.39142	100100000	0	'F'	31	4	4	22.3919	15.518	15.518	'000078.SZ'	71442292	18.0844	'F'	-0.0733	22.3725	0	0.363636	78.2385	-0.0733	6.8068	16	0.0372111	-0.166379	0.663319	-0.178114	0.452425	0.771251	4.39142	0	1	1	0		0.00438204	8.55966	1.14783e+06
2012	'000078.SZ'	6418000000	6340000000	12212510	12212510	37000000000	80772058	79.9178	6.851	10	2331000000	0.00117759	-4.39576	159800000	0	'F'	31	4	4	22.5824	16.318	16.318	'000078.SZ'	69219719	18.0528	'F'	-5.7147	22.5701	0	0.363636	79.9178	-5.7147	6.851	16	0.0360836	-0.164367	0.665749	-0.179178	0.451781	0.773985	4.39576	0	1	1	0		0.00462471	8.58552	1.27006e+06
2013	'000078.SZ'	7993000000	7905000000	10984340	10984340	37000000000	83170326	81.9737	7.2248	17	3507000000	0.00182548	-4.39334	285800000	0	'F'	31	4	4	22.8019	16.212	16.212	'000078.SZ'	88784965	18.3017	'F'	-0.5286	22.7907	0	0.363636	81.9737	-0.5286	7.2248	16	0.0357786	-0.147941	0.687508	-0.18045	0.447035	0.806152	4.39334	0	1	1	0		0.00906277	9.37416	1.42275e+06
2014	'000078.SZ'	9802000000	9655000000	10688136	10688136	37000000000	115100000	76.4565	9.8951	20	2730000000	0.00179804	-4.39786	236600000	0	'F'	31	4	4	23.0059	16.1846	16.1846	'000078.SZ'	109700000	18.5133	'F'	-4.7275	22.9907	0	0.333333	76.4565	-4.7275	9.8951	16	0.0349728	-0.0306847	0.843123	-0.188386	0.413233	1.03729	4.39786	0	1	1	0		0.00798576	9.49906	1.66599e+06
2015	'000078.SZ'	11120000000	10880000000	7.44893e+06	7.44893e+06	37000000000	225600000	81.4926	1.6073	27	9361000000	0.00038609	-4.39396	170300000	0	'F'	31	5	4	23.1318	15.8236	15.8236	'000078.SZ'	137500000	18.7395	'F'	-5.1	23.11	0	0.363636	81.4926	-5.1	1.6073	25	0.0353246	-0.394474	0.359859	-0.165556	0.517982	0.31781	4.39396	0	1	1	0		0.00594706	9.34988	1.96755e+06
2016	'000078.SZ'	13610000000	12970000000	16235130	16235130	37000000000	375300000	83.2078	29.2834	118	252200000000	0.00021771	-4.3329	283100000	0	'F'	31	4	4	23.3338	16.6027	16.6027	'000078.SZ'	135600000	18.7252	'F'	-8.2863	23.2856	0	0.363636	83.2078	-8.2863	25.0916	16	0.0338685	0.636389	1.72917	-0.23063	0.221133	2.35606	4.3329	0	1	1	0		0.00474598	9.50702	2.46951e+06
2017	'000078.SZ'	24940000000	23680000000	47408750	47408750	37000000000	399100000	64.7212	11.67	67	72760000000	0.00016642	-4.34085	272500000	0	'F'	31	4	4	23.9397	17.6743	17.6743	'000078.SZ'	184600000	19.0336	'F'	-4.5895	23.888	0	0.428571	64.7212	-4.5895	11.67	16	0.0303592	0.0475138	0.946023	-0.197076	0.390459	1.18692	4.34085	0	1	1	0		0.00304078	9.10735	2.42271e+06
2018	'000078.SZ'	38380000000	37680000000	81002041	81002041	37000000000	775900000	79.0373	11.7463	105	79470000000	0.0003669	-4.34722	213500000	0	'F'	31	5	4	24.3708	18.21	18.21	'000078.SZ'	244800000	19.3161	'F'	-11.7582	24.3525	0	0.428571	79.0373	-11.7582	11.7463	25	0.0512764	0.049526	0.953212	-0.179764	0.391069	1.21404	4.34722	0	1	1	0		0.00183012	8.71582	2.69268e+06
2019	'000078.SZ'	41490000000	40810000000	93782470	93782470	37000000000	889200000	82.5944	7.7948	65	18140000000		-4.39097	167500000	0	'F'	31	4	4	24.4488	18.3565	18.3565	'000078.SZ'	254100000	19.3533	'F'	-8.9686	24.4322	0	0.428571	82.5944	-8.9686	7.7948	16	0.0613022	-0.124553	0.72409	-0.160622	0.441754	0.880669	4.39097	0	1	1	0	0	0.00181318	8.7672	3.30443e+06
2020	'000078.SZ'	40020000000	39830000000	96486858	96486858	37000000000	770200000	80.9346	3.9381	67	17320000000	0	-4.37862	147300000	0	'F'	31	4	4	24.4127	18.3849	18.3849	'000078.SZ'	243200000	19.3094	'F'	-2.7073	24.4079	0	0.333333	80.9346	-2.7073	3.9381	16	0.0647683	-0.294053	0.499638	-0.147232	0.490747	0.5491	4.37862	0	1	1	0	0	0.00157595	8.65265	3.66155e+06
2021	'000078.SZ'	41050000000	40610000000	90866860	90866860	37000000000	321700000	81.1438	-4.756	60	8179000000	0	-4.3745	129200000	0	'F'	31	1	4	24.4381	18.3249	18.3249	'000078.SZ'	253700000	19.3515	'F'	4.1688	24.4272	0	0.333333	81.1438	4.1688	-4.756	1	0.0541704	-0.674976	-0.00875302	-0.132469	0.599804	-0.216394	4.3745	0	1	1	0	0	0.00127127	8.47979	3.81748e+06
2022	'000078.SZ'	37830000000	38670000000	117500000	117500000	37000000000	-114700000	80.5651	1.5947	10	326000000	0	-4.3819	94318309	0	'F'	31	2	4	24.3565	18.5817	18.5817	'000078.SZ'	217700000	19.1986	'F'	6.7923	24.3782	0	0.333333	80.5651	6.7923	1.5947	4	0.0514695	-0.396059	0.361239	-0.151999	0.519356	0.332537	4.3819	0	1	1	0		0.00137911	8.58862	4.25117e+06
2010	'000088.SZ'	416900000	193600000	27960949	27960949	17000000000	528800000	7.9491	11.5431	8	75570000000	0.00063181	-4.17839	4.3996e+06	0	'G'	26	4	3	19.8484	17.1463	17.1463	'000088.SZ'	3.57306e+06	15.0889	'G'	-6.6862	19.0814	1	0.333333	14.2307	-6.6862	11.5431	16	0.00552693	-0.811789	-0.119507	0.027156	-0.766601	-1.67074	4.17839	1	0	0	1				593820
2011	'000088.SZ'	360800000	173300000	23156212	23156212	17000000000	505100000	7.8657	9.7768	8	7755000000	0.00064435	-4.19206	26985842	0	'G'	26	4	3	19.7037	16.9578	16.9578	'000088.SZ'	3.25772e+06	14.9965	'G'	-6.2911	18.9705	1	0.333333	14.2307	-6.2911	9.7768	16	0.00395049	-0.889214	-0.222717	0.0306382	-0.744401	-1.82569	4.19206	1	0	0	1				609557
2012	'000088.SZ'	316500000	195300000	22328563	22328563	17000000000	461000000	7.7074	9.5445	23	5280000000	0.00074542	-4.19254	74858815	0	'G'	26	5	3	19.5727	16.9214	16.9214	'000088.SZ'	2.88677e+06	14.8756	'G'	-5.5335	19.09	1	0.333333	14.2307	-5.5335	9.5445	25	0.00245747	-0.899315	-0.236459	0.0300193	-0.741578	-1.84733	4.19254	1	0	0	1				663157
2013	'000088.SZ'	307700000	176000000	20058210	20058210	17000000000	408400000	7.4929	8.8616	32	29630000000	0.00102251	-4.19106	145500000	0	'G'	26	3	3	19.5446	16.8141	16.8141	'000088.SZ'	2.89157e+06	14.8773	'G'	-6.2973	18.9862	1	0.333333	14.2307	-6.2973	8.8616	9	0.00200736	-0.92926	-0.276342	0.0314991	-0.732983	-1.90709	4.19106	1	0	0	1				598233
2014	'000088.SZ'	300900000	183300000	23898851	23898851	17000000000	459100000	8.5955	8.3364	29	4398000000	0.00163666	-4.17031	606800000	0	'G'	26	4	3	19.5221	16.9893	16.9893	'000088.SZ'	2.69305e+06	14.8062	'G'	-6.5608	19.0267	1	0.333333	14.2307	-6.5608	8.3364	16	0.00159907	-0.952286	-0.307023	0.0325851	-0.726378	-1.9531	4.17031	1	0	0	1				579464
2015	'000088.SZ'	248900000	193300000	20558349	20558349	17000000000	480800000	18.8218	8.9119	38	37040000000	0.0141182	-4.12615	232300000	0	'G'	26	3	3	19.3326	16.8388	16.8388	'000088.SZ'	2.32322e+06	14.6585	'G'	-6.3632	19.0799	1	0.333333	18.8218	-6.3632	8.9119	9	0.00172524	-0.927034	-0.273446	0.031126	-0.73364	-1.90299	4.12615	1	0	0	1				560244
2016	'000088.SZ'	283700000	189000000	24151222	24151222	17000000000	549300000	22.9364	8.1909	48	6723000000	0.00184433	-4.14051	661500000	0	'G'	26	4	3	19.4636	16.9998	16.9998	'000088.SZ'	2.53246e+06	14.7447	'G'	-2.8141	19.0571	1	0.333333	22.9364	-2.8141	8.1909	16	0.00133387	-0.958655	-0.315543	0.0327586	-0.724559	-1.966	4.14051	1	0	0	1				455884
2017	'000088.SZ'	343800000	271600000	40690152	40690152	17000000000	370800000	21.5342	6.1767	19	1532000000	0.0017751	-4.15782	777700000	0	'G'	26	4	3	19.6555	17.5215	17.5215	'000088.SZ'	2.65473e+06	14.7919	'G'	-9.1873	19.42	1	0.333333	21.5342	-9.1873	6.1767	16	0.00150249	-1.04707	-0.43298	0.0383765	-0.699096	-2.14077	4.15782	1	0	0	1				469763
2018	'000088.SZ'	403500000	297400000	59851366	59851366	17000000000	399200000	23.8875	6.6597	19	1564000000	0.00181739	-4.15153	965400000	0	'G'	26	4	3	19.8157	17.9074	17.9074	'000088.SZ'	2.7995e+06	14.845	'G'	-3.5644	19.5106	1	0.333333	23.8875	-3.5644	6.6597	16	0.0014531	-1.02587	-0.40482	0.0370218	-0.705202	-2.09887	4.15153	1	0	0	1				481483
2019	'000088.SZ'	593400000	475100000	65001607	65001607	17000000000	448000000	24.8857	6.9154	16	864200000		-4.18189	619900000	0	'G'	26	5	3	20.2013	17.9899	17.9899	'000088.SZ'	4023352	15.2076	'G'	-2.7937	19.9789	1	0.333333	24.8857	-2.7937	6.9154	25	0.00149461	-1.01465	-0.389903	0.0363614	-0.70843	-2.07662	4.18189	1	0	0	1				520663
2020	'000088.SZ'	531200000	526400000	87251595	87251595	17000000000	467200000	25.7485	5.2045	17	1155000000		-4.17505	706400000	0	'G'	26	5	3	20.0906	18.2843	18.2843	'000088.SZ'	3.31913e+06	15.0152	'G'	-2.486	20.0817	1	0.333333	25.7485	-2.486	5.2045	25	0.00208496	-1.08978	-0.489598	0.0415078	-0.686767	-2.22464	4.17505	1	0	0	1				720970
2021	'000088.SZ'	679900000	587000000	98799060	98799060	17000000000	402300000	24.92	4.9936	7	204800000		-4.15562	2000000000	0	'G'	26	4	3	20.3374	18.4086	18.4086	'000088.SZ'	4.10415e+06	15.2275	'G'	-1.2227	20.1906	1	0.333333	24.92	-1.2227	4.9936	16	0.00195527	-1.09903	-0.501914	0.0419726	-0.684112	-2.24308	4.15562	1	0	0	1		3.833e-05	6.38448	626393
2022	'000088.SZ'	797600000	688900000	98485780	98485780	17000000000	422500000	26.846	5.2498	10	326000000		-4.16931	1307000000	0	'G'	26	4	3	20.4971	18.4054	18.4054	'000088.SZ'	4.81916e+06	15.3881	'G'	-1.3561	20.3505	1	0.333333	26.846	-1.3561	5.2498	16	0.00184432	-1.08778	-0.486988	0.0411831	-0.687358	-2.22094	4.16931	1	0	0	1		0.00011133	7.5141	802678
2010	'000089.SZ'	1899000000	1119000000	116700000	116700000	25000000000	527900000	10.3256	11.7292	30	181600000000		-4.12473	1477000000	0	'G'	25	5	4	21.3648	18.5752	18.5752	'000089.SZ'	10948219	16.2087	'G'	0.1291	20.8356	1	0.333333	14.2307	0.1291	11.7292	25	0.0230189	0.4923	0.412751	0.013926	-0.730938	0.18804	4.12473	1	0	1	0				423514
2011	'000089.SZ'	2023000000	1228000000	81639493	81639493	25000000000	668600000	10.4214	12.9867	14	55620000000	0.00240934	-4.14384	1827000000	0	'G'	25	5	4	21.428	18.2178	18.2178	'000089.SZ'	12878514	16.3711	'G'	3.7831	20.9287	1	0.333333	14.2307	3.7831	12.9867	25	0.0187082	0.547769	0.485519	0.0068962	-0.747151	0.293033	4.14384	1	0	1	0				457372
2012	'000089.SZ'	2473000000	1739000000	104500000	104500000	25000000000	713200000	25.1293	10.3779	24	19710000000	0.004611	-4.15444	1994000000	0	'G'	25	5	4	21.6288	18.4647	18.4647	'000089.SZ'	14699981	16.5034	'G'	0.7868	21.2764	1	0.333333	25.1293	0.7868	10.3779	25	0.014389	0.43354	0.332819	0.0103719	-0.714513	0.0622185	4.15444	1	0	1	0				479237
2013	'000089.SZ'	2546000000	1825000000	108100000	108100000	25000000000	583800000	29.3495	8.1769	15	2402000000	0.00392636	-4.15605	908300000	0	'G'	25	4	4	21.658	18.4983	18.4983	'000089.SZ'	14993878	16.5232	'G'	3.6075	21.3247	1	0.333333	29.3495	3.6075	8.1769	16	0.0150255	0.336894	0.204549	0.0168895	-0.686654	-0.128321	4.15605	1	0	1	0				538611
2014	'000089.SZ'	2973000000	2634000000	132300000	132300000	25000000000	613800000	34.1296	6.6414	14	14570000000	0.00841483	-4.1533	367100000	0	'G'	25	4	4	21.8129	18.7009	18.7009	'000089.SZ'	16550231	16.6219	'G'	1.894	21.6918	1	0.333333	34.1296	1.894	6.6414	16	0.0134811	0.269597	0.114803	0.019771	-0.667368	-0.263197	4.1533	1	0	1	0				520105
2015	'000089.SZ'	2953000000	2208000000	125400000	125400000	25000000000	227800000	37.6038	3.415	9	6460000000		-4.14134	156200000	0	'G'	25	4	4	21.8059	18.6473	18.6473	'000089.SZ'	16680889	16.6298	'G'	6.9251	21.5153	1	0.333333	37.6038	6.9251	3.415	16	0.0175802	0.127722	-0.0728099	0.031977	-0.626292	-0.539403	4.14134	1	0	1	0				589707
2016	'000089.SZ'	3036000000	2329000000	122700000	122700000	25000000000	422400000	14.2207	5.7566	58	73820000000		-4.10055	257900000	0	'G'	25	3	4	21.8339	18.6253	18.6253	'000089.SZ'	17259133	16.6639	'G'	4.716	21.5688	1	0.333333	14.2307	4.716	5.7566	9	0.0173951	0.230511	0.063718	0.0254551	-0.655893	-0.336209	4.10055	1	0	1	0				582472
2017	'000089.SZ'	3321000000	2518000000	146700000	146700000	25000000000	602700000	14.1008	5.3809	87	94220000000		-4.1025	244600000	0	'G'	25	5	4	21.9235	18.8039	18.8039	'000089.SZ'	17963121	16.7038	'G'	4.2762	21.6467	1	0.333333	14.2307	4.2762	5.3809	25	0.0167784	0.21406	0.041728	0.0259601	-0.651192	-0.369444	4.1025	1	0	1	0				581000
2018	'000089.SZ'	3599000000	2814000000	150300000	150300000	25000000000	673800000	14.4605	6.0538	102	53440000000		-4.09401	767500000	0	'G'	25	5	4	22.004	18.8284	18.8284	'000089.SZ'	19337653	16.7776	'G'	3.13	21.758	1	0.333333	14.4605	3.13	6.0538	25	0.0137834	0.243786	0.0805764	0.0216219	-0.65992	-0.313936	4.09401	1	0	1	0				609994
2019	'000089.SZ'	3807000000	3054000000	167800000	167800000	25000000000	749400000	13.351	5.8579	145	89460000000		-4.10507	1828000000	0	'G'	25	5	4	22.06	18.938	18.938	'000089.SZ'	19838440	16.8031	'G'	3.4338	21.8398	1	0.333333	14.2307	3.4338	5.8579	25	0.014107	0.235167	0.0691947	0.0224256	-0.657421	-0.330633	4.10507	1	0	1	0	0			629237
2020	'000089.SZ'	2997000000	2976000000	193700000	193700000	25000000000	583300000	13.8555	5.0102	109	48680000000		-4.08126	2871000000	0	'G'	25	6	4	21.8208	19.0821	19.0821	'000089.SZ'	15005815	16.5239	'G'	3.1287	21.8137	1	0.333333	14.2307	3.1287	5.0102	36	0.0128045	0.198043	0.0195899	0.0236395	-0.646808	-0.405535	4.08126	1	0	1	0				679500
2021	'000089.SZ'	3306000000	3392000000	242000000	242000000	25000000000	63825373	21.0235	0.2341	108	19860000000		-4.10043	1576000000	0	'G'	25	5	4	21.9189	19.3044	19.3044	'000089.SZ'	15562147	16.5604	'G'	3.575	21.9448	1	0.333333	21.0235	3.575	0.2341	25	0.0112392	-0.0114885	-0.259137	0.0353148	-0.586576	-0.821887	4.10043	1	0	1	0				571789
2022	'000089.SZ'	2671000000	4149000000	272600000	272600000	25000000000	113700000	54.7947	-0.2892	111	44620000000		-4.11084	789400000	0	'G'	25	4	4	21.7058	19.4237	19.4237	'000089.SZ'	12165482	16.3141	'G'	4.1727	22.1461	1	0.333333	54.7947	4.1727	-0.2892	16	0.00900038	-0.0343141	-0.289947	0.0348624	-0.580133	-0.869531	4.11084	1	0	1	0				669837
2010	'000090.SZ'	3546000000	3415000000	115400000	115400000	70000000000	-65307219	55.2343	2.4455	8	50540000000		-4.35791	43425567	0	'E'	30	3	4	21.9892	18.5636	18.5636	'000090.SZ'	20507263	16.8363	'E'	0.9394	21.9514	1	0.428571	55.2343	0.9394	2.4455	9	0.00210662	-0.132282	0.15637	-0.139822	0.532403	0.416669	4.35791	1	0	1	0				6.53547e+06
2011	'000090.SZ'	3547000000	3293000000	97697506	97697506	70000000000	138300000	53.9683	3.0292	13	46880000000		-4.35793	219100000	0	'E'	30	2	4	21.9894	18.3974	18.3974	'000090.SZ'	21480151	16.8826	'E'	6.7785	21.915	1	0.428571	53.9683	6.7785	3.0292	4	0.00236195	-0.106679	0.190442	-0.141196	0.525047	0.467615	4.35793	1	0	1	0				3.3394e+06
2012	'000090.SZ'	3081000000	2865000000	104900000	104900000	70000000000	174200000	59.0704	5.2466	16	12670000000	0.00397715	-4.34626	38102548	0	'E'	30	3	4	21.8484	18.469	18.469	'000090.SZ'	18287458	16.7217	'E'	-11.4116	21.7758	1	0.5	59.0704	-11.4116	5.2466	9	0.00158886	-0.00930337	0.31965	-0.147872	0.49697	0.659445	4.34626	1	0	1	0		0.00097108	8.71186	2.95848e+06
2013	'000090.SZ'	4514000000	4064000000	104700000	104700000	70000000000	214200000	62.4482	7.9523	23	8460000000	0.00410453	-4.35345	63066720	0	'E'	30	3	4	22.2304	18.4662	18.4662	'000090.SZ'	26816711	17.1045	'E'	2.2681	22.1254	1	0.428571	62.4482	2.2681	7.9523	9	0.00135358	0.10947	0.477404	-0.155426	0.462764	0.894213	4.35345	1	0	1	0		0.00102979	8.28344	1.38019e+06
2014	'000090.SZ'	5299000000	4889000000	99049698	99049698	70000000000	185000000	65.5718	11.4985	22	1850000000	0.00298107	-4.35269	62685468	0	'E'	30	4	4	22.3907	18.4111	18.4111	'000090.SZ'	31964230	17.2801	'E'	2.3533	22.3103	1	0.428571	65.5718	2.3533	11.4985	16	0.00165028	0.2651	0.684243	-0.16482	0.417978	1.2025	4.35269	1	0	1	0		0.00078312	8.13165	2.00174e+06
2015	'000090.SZ'	6318000000	5816000000	93781296	93781296	70000000000	373000000	66.4769	11.9606	64	84930000000	6.517e-05	-4.35209	83204781	0	'E'	30	3	4	22.5666	18.3565	18.3565	'000090.SZ'	38694233	17.4712	'E'	-3.8555	22.4838	1	0.428571	66.4769	-3.8555	11.9606	9	0.00172706	0.285378	0.7112	-0.166012	0.412145	1.24271	4.35209	1	0	1	0		0.00115439	8.53701	2122886
2016	'000090.SZ'	6209000000	5692000000	124000000	124000000	70000000000	543900000	62.5577	7.9759	58	87140000000	0.00021632	-4.31354	199800000	0	'E'	30	3	4	22.5493	18.6361	18.6361	'000090.SZ'	35188160	17.3762	'E'	-2.995	22.4623	1	0.428571	62.5577	-2.995	7.9759	9	0.00156458	0.110492	0.478808	-0.155314	0.462482	0.896469	4.31354	1	0	1	0		0.00088817	8.59441	2.32101e+06
2017	'000090.SZ'	6750000000	6009000000	156900000	156900000	70000000000	355400000	67.1569	7.1723	42	42170000000	0.00017552	-4.33136	378700000	0	'E'	30	5	4	22.6327	18.8709	18.8709	'000090.SZ'	35837607	17.3945	'E'	-14.0449	22.5164	1	0.428571	67.1569	-14.0449	7.1723	25	0.00167701	0.0752136	0.431961	-0.153034	0.472645	0.826784	4.33136	1	0	1	0		0.0005428	7.81179	1464391
2018	'000090.SZ'	10210000000	9116000000	245300000	245300000	70000000000	767400000	74.455	9.3779	114	61410000000	0.00011142	-4.32869	137800000	0	'E'	30	3	4	23.0466	19.3178	19.3178	'000090.SZ'	47884482	17.6843	'E'	-5.1734	22.9333	1	0.428571	74.455	-5.1734	9.3779	9	0.00193647	0.172005	0.560616	-0.158814	0.444795	1.0186	4.32869	1	0	1	0		0.00099648	8.36623	1.12907e+06
2019	'000090.SZ'	14670000000	12940000000	403500000	403500000	70000000000	227300000	72.4716	10.2591	49	5777000000		-4.35575	208300000	0	'E'	30	4	4	23.4087	19.8156	19.8156	'000090.SZ'	59905373	17.9083	'E'	-10.0757	23.2835	1	0.428571	72.4716	-10.0757	10.2591	16	0.00232883	0.210657	0.612055	-0.160881	0.43369	1.09552	4.35575	1	0	1	0		0.0010089	8.36133	1.36399e+06
2020	'000090.SZ'	17120000000	14970000000	578900000	578900000	70000000000	846100000	76.0364	13.5199	65	16290000000		-4.34085	679500000	0	'E'	30	5	4	23.5638	20.1767	20.1767	'000090.SZ'	63280446	17.9631	'E'	11.98	23.4295	1	0.428571	76.0364	11.98	13.5199	25	0.00337298	0.353713	0.802348	-0.168873	0.392566	1.37975	4.34085	1	0	1	0		0.00280563	9.38162	1538855
2021	'000090.SZ'	23270000000	20590000000	758400000	758400000	70000000000	2363000000	77.4743	14.466	79	21400000000		-4.3341	679800000	0	'E'	30	4	4	23.8704	20.4467	20.4467	'000090.SZ'	79778793	18.1948	'E'	-23.8301	23.748	1	0.5	77.4743	-14.356	14.466	16	0.00221392	0.395313	0.857369	-0.172416	0.380524	1.46079	4.3341	1	0	1	0		0.00291109	9.44806	1.52274e+06
2022	'000090.SZ'	26460000000	23740000000	849400000	849400000	70000000000	1518000000	78.5596	16.3417	113	48160000000		-4.33486	715900000	0	'E'	30	5	4	23.9991	20.5601	20.5601	'000090.SZ'	87919611	18.2919	'E'	6.5274	23.8905	1	0.375	78.5596	6.5274	16.3417	25	0.00352671	0.477557	0.966923	-0.176417	0.356923	1.62499	4.33486	1	0	1	0		0.00696144	10.4111	1.8565e+06
2010	'000096.SZ'	1380000000	1367000000	38545076	38545076	2800000000	140800000	10.2602	6.9561	5	2910000000		-4.11529	11125869	0	'F'	24	4	4	21.0456	17.4673	17.4673	'000096.SZ'	10820569	16.197	'F'	-0.3523	21.036	1	0.363636	14.2307	-0.3523	6.9561	16	0.0003362	0.507529	-0.116585	0.0637416	-0.644821	-0.190136	4.11529	1	0	1	0				1.27312e+06
2011	'000096.SZ'	1462000000	1519000000	28884323	28884323	2800000000	62434412	7.9303	5.1225	3	3353000000		-4.1106	6.63854e+06	0	'F'	24	5	4	21.1028	17.1788	17.1788	'000096.SZ'	12413017	16.3343	'F'	-4.4495	21.1414	1	0.363636	14.2307	-4.4495	5.1225	25	0.00035393	0.427047	-0.223511	0.068742	-0.621651	-0.349372	4.1106	1	0	1	0				1.99757e+06
2012	'000096.SZ'	965200000	957900000	23756291	23756291	2800000000	61186787	8.8711	5.2988	2	273800000		-4.08539	3.87597e+06	0	'F'	24	4	4	20.6878	16.9834	16.9834	'000096.SZ'	8.65402e+06	15.9735	'F'	-1.1229	20.6803	1	0.363636	14.2307	-1.1229	5.2988	16	0.0002775	0.43479	-0.21324	0.0681987	-0.623884	-0.334135	4.08539	1	0	1	0				3.93959e+06
2013	'000096.SZ'	868300000	869600000	19440172	19440172	2800000000	83867294	9.312	1.1184	1			-4.07873	5.90703e+06	0	'F'	24	4	4	20.582	16.7829	16.7829	'000096.SZ'	8.23091e+06	15.9234	'F'	-6.7747	20.5836	1	0.363636	14.2307	-6.7747	1.1184	16	0.00016654	0.251312	-0.457038	0.0794723	-0.57107	-0.697324	4.07873	1	0	1	0				2.60153e+06
2014	'000096.SZ'	1008000000	975200000	21445253	21445253	2800000000	17833221	8.5742	3.6834	1	45850445		-4.10073	32279402	0	'F'	24	5	4	20.7311	16.881	16.881	'000096.SZ'	9297415	16.0452	'F'	0.87	20.6981	1	0.363636	14.2307	0.87	3.6834	25	0.00014884	0.363896	-0.30746	0.0724832	-0.603482	-0.474563	4.10073	1	0	1	0				2.34039e+06
2015	'000096.SZ'	997800000	942500000	25413135	25413135	2800000000	126100000	7.0359	2.257	2	1779000000		-4.11566	3.99095e+06	0	'F'	24	5	4	20.7211	17.0508	17.0508	'000096.SZ'	8.78106e+06	15.9881	'F'	-6.1862	20.664	1	0.363636	14.2307	-6.1862	2.257	25	0.00017595	0.301287	-0.390638	0.0763843	-0.585457	-0.598424	4.11566	1	0	1	0				2.61788e+06
2016	'000096.SZ'	905100000	814800000	28359261	28359261	2800000000	179300000	8.9219	7.6137	5	506000000		-4.10539	3.36389e+06	0	'F'	24	5	4	20.6236	17.1605	17.1605	'000096.SZ'	7.72607e+06	15.8601	'F'	-4.0418	20.5185	1	0.363636	14.2307	-4.0418	7.6137	25	0.00022884	0.536399	-0.0782511	0.0618636	-0.653138	-0.133127	4.10539	1	0	1	0				2.59853e+06
2017	'000096.SZ'	1243000000	1151000000	25806693	25806693	2800000000	45065709	5.1592	13.6838	9	484000000		-4.11129	1.71082e+06	0	'F'	24	5	4	20.9409	17.0661	17.0661	'000096.SZ'	10893473	16.2037	'F'	-3.6477	20.8642	1	0.363636	14.2307	-3.6477	13.6838	25	0.00021263	0.802828	0.275729	0.0453453	-0.729839	0.394063	4.11129	1	0	1	0				2.32076e+06
2018	'000096.SZ'	1654000000	1579000000	27637729	27637729	2800000000	312700000	5.93	6.4445	2	159600000		-4.11456	41795842	0	'F'	24	5	4	21.2266	17.1347	17.1347	'000096.SZ'	14221908	16.4703	'F'	-11.0657	21.1802	1	0.363636	14.2307	-11.0657	6.4445	25	0.00023419	0.48508	-0.146433	0.0650472	-0.638364	-0.23467	4.11456	1	0	1	0				3.12355e+06
2019	'000096.SZ'	1623000000	1552000000	26689814	26689814	2800000000	130400000	5.5786	4.4372	2	38624718		-4.11771	16895118	0	'F'	24	5	4	21.2076	17.0998	17.0998	'000096.SZ'	14090290	16.461	'F'	-3.1881	21.1627	1	0.363636	14.2307	-3.1881	4.4372	25	0.0002655	0.396974	-0.263486	0.0705313	-0.612998	-0.408979	4.11771	1	0	1	0				4.1047e+06
2020	'000096.SZ'	1229000000	1175000000	26154807	26154807	2800000000	121600000	7.143	4.8119	5	149900000		-4.1172	7.62934e+06	0	'F'	24	5	4	20.9293	17.0795	17.0795	'000096.SZ'	10727736	16.1883	'F'	-0.6794	20.8847	1	0.363636	14.2307	-0.6794	4.8119	25	0.00024936	0.413421	-0.241637	0.069499	-0.617734	-0.376451	4.1172	1	0	1	0				4.05772e+06
2021	'000096.SZ'	1620000000	1546000000	24489740	24489740	2800000000	143000000	7.023	4.6856	1	1.5023e+06		-4.11792	3.0719e+06	0	'F'	24	5	4	21.2055	17.0138	17.0138	'000096.SZ'	14400809	16.4828	'F'	-2.8078	21.1587	1	0.363636	14.2307	-2.8078	4.6856	25	0.00023573	0.407878	-0.249005	0.069831	-0.616139	-0.387434	4.11792	1	0	1	0				3.51092e+06
2022	'000096.SZ'	2100000000	2014000000	28083339	28083339	2800000000	109600000	5.5024	2.3633	2	1.91656e+06		-4.11731	22462160	0	'F'	24	4	4	21.4653	17.1507	17.1507	'000096.SZ'	17976835	16.7046	'F'	-3.6837	21.4234	1	0.363636	14.2307	-3.6837	2.3633	16	0.0002453	0.305948	-0.38443	0.0761534	-0.586795	-0.589123	4.11731	1	0	1	0				4.98373e+06
2010	'000099.SZ'	879100000	724100000	48691181	48691181	6400000000	134900000	39.1922	7.7139	3	3729000000		-4.11467	210400000	0	'G'	24	3	4	20.5944	17.701	17.701	'000099.SZ'	6.4588e+06	15.681	'G'	1.2212	20.4005	1	0.333333	39.1922	1.2212	7.7139	9	0.00460973	0.412237	0.0642161	0.0484454	-0.837671	-0.312772	4.11467	1	0	1	0				1.05972e+06
2011	'000099.SZ'	986700000	801600000	79079518	79079518	6400000000	118100000	35.6164	7.985	6	3941000000		-4.11759	211400000	0	'G'	24	4	4	20.7098	18.186	18.186	'000099.SZ'	6.33581e+06	15.6617	'G'	4.7094	20.5021	1	0.333333	35.6164	4.7094	7.985	16	0.00330648	0.42422	0.0798548	0.0466167	-0.841194	-0.290503	4.11759	1	0	1	0				1.04783e+06
2012	'000099.SZ'	1091000000	903800000	80557328	80557328	6400000000	135400000	36.03	8.4402	9	11990000000		-4.11277	260600000	0	'G'	24	4	4	20.8107	18.2045	18.2045	'000099.SZ'	6972515	15.7575	'G'	0.939	20.6221	1	0.333333	36.03	0.939	8.4402	16	0.00287157	0.444227	0.106343	0.0450147	-0.846979	-0.251394	4.11277	1	0	1	0				1.10364e+06
2013	'000099.SZ'	1187000000	989300000	79568672	79568672	6400000000	153100000	43.5512	7.7941	21	5058000000	0.00034709	-4.11435	1014000000	0	'G'	24	4	4	20.8949	18.1921	18.1921	'000099.SZ'	7.61054e+06	15.845	'G'	5.0778	20.7125	1	0.333333	43.5512	5.0778	7.7941	16	0.00327991	0.415842	0.0687188	0.0471135	-0.838784	-0.30711	4.11435	1	0	1	0				1.21402e+06
2014	'000099.SZ'	1339000000	1104000000	86517986	86517986	6400000000	165700000	36.0138	8.7554	32	13130000000	0.0005266	-4.1176	350700000	0	'G'	24	4	4	21.0153	18.2759	18.2759	'000099.SZ'	8.38717e+06	15.9422	'G'	-1.0989	20.8226	1	0.333333	36.0138	-1.0989	8.7554	16	0.00345926	0.458024	0.124801	0.0446499	-0.850917	-0.223442	4.1176	1	0	1	0				1.28763e+06
2015	'000099.SZ'	1289000000	1103000000	71146049	71146049	6400000000	227400000	38.8661	7.9019	27	3746000000	0.00066054	-4.10893	167100000	0	'G'	24	4	4	20.9774	18.0802	18.0802	'000099.SZ'	8.52649e+06	15.9587	'G'	4.11	20.8211	1	0.333333	38.8661	4.11	7.9019	16	0.00362537	0.420552	0.0750505	0.0471097	-0.84012	-0.297408	4.10893	1	0	1	0				1.36923e+06
2016	'000099.SZ'	1172000000	1172000000	74086873	74086873	6400000000	182500000	43.2835	6.1879	34	20260000000	0.00129124	-4.10586	122400000	0	'G'	24	4	4	20.8819	18.1207	18.1207	'000099.SZ'	7.66301e+06	15.8519	'G'	-0.5101	20.8819	1	0.333333	43.2835	-0.5101	6.1879	16	0.00311643	0.345354	-0.0249693	0.0513438	-0.818501	-0.446773	4.10586	1	0	1	0				1.23388e+06
2017	'000099.SZ'	1270000000	1209000000	69500560	69500560	6400000000	105800000	41.2218	3.0574	37	18440000000	0.00817086	-4.11415	139500000	0	'G'	24	4	4	20.9621	18.0568	18.0568	'000099.SZ'	8.45133e+06	15.9498	'G'	4.7262	20.9127	1	0.357143	41.2218	4.7262	3.0574	16	0.00268852	0.207978	-0.207583	0.0594973	-0.778977	-0.719085	4.11415	1	0	1	0				1.09423e+06
2018	'000099.SZ'	1426000000	1329000000	89645435	89645435	6400000000	100500000	45.5037	3.1449	42	12270000000	0.00873884	-4.1179	166800000	0	'G'	24	3	4	21.0781	18.3114	18.3114	'000099.SZ'	8.84306e+06	15.9951	'G'	-4.8551	21.0078	1	0.333333	45.5037	-4.8551	3.1449	9	0.00290552	0.211804	-0.202452	0.0594411	-0.780067	-0.711273	4.1179	1	0	1	0				1.1596e+06
2019	'000099.SZ'	1567000000	1381000000	85315577	85315577	6400000000	102700000	43.4482	4.9946	6	24165708	0.00817463	-4.1099	241000000	0	'G'	24	3	4	21.1726	18.2619	18.2619	'000099.SZ'	9.85431e+06	16.1034	'G'	5.8281	21.0457	1	0.333333	43.4482	5.8281	4.9946	9	0.00267076	0.293006	-0.0946159	0.0542151	-0.803457	-0.550851	4.1099	1	0	1	0	0			1.30815e+06
2020	'000099.SZ'	1558000000	1343000000	84287167	84287167	6400000000	219400000	42.148	6.6625	13	1613000000	0	-4.11682	118000000	0	'G'	24	3	4	21.1669	18.2497	18.2497	'000099.SZ'	9.83144e+06	16.1011	'G'	8.6491	21.0179	1	0.333333	42.148	8.6491	6.6625	9	0.0029081	0.366198	0.00268003	0.0498789	-0.824514	-0.405757	4.11682	1	0	1	0	0			1.51425e+06
2021	'000099.SZ'	1681000000	1436000000	138800000	138800000	6400000000	194900000	34.7693	6.472	12	4457000000	0	-4.11695	295600000	0	'G'	24	3	4	21.2425	18.7488	18.7488	'000099.SZ'	9.23177e+06	16.0382	'G'	13.1187	21.0853	1	0.333333	34.7693	13.1187	6.472	9	0.00449075	0.357735	-0.00822183	0.0517225	-0.821987	-0.420751	4.11695	1	0	1	0	0	0.00414229	10.031	1550607
2022	'000099.SZ'	1798000000	1661000000	80226469	80226469	6400000000	276800000	25.1649	6.0068	9	3580000000	0	-4.11545	554500000	0	'G'	24	3	4	21.31	18.2004	18.2004	'000099.SZ'	11500559	16.2579	'G'	-0.6134	21.2309	1	0.333333	25.1649	-0.6134	6.0068	9	0.00528053	0.337267	-0.0352469	0.0536488	-0.81605	-0.460381	4.11545	1	0	1	0		0.00766314	10.7889	1.60681e+06
2010	'000100.SZ'	51830000000	52200000000	613100000	613100000	380000000000	265700000	72.1231	10.1356	31	133000000000	0.00201878	-4.75051	3039000000	0	'C'	41	5	4	24.6713	20.2341	20.2341	'000100.SZ'	188500000	19.0547	'C'	0.985	24.6784	0	0.363636	72.1231	0.985	10.1356	25	0.579306	-0.620074	1.63998	-0.0728768	2.56279	3.50982	4.75051	0	1	1	0				963603
2011	'000100.SZ'	60750000000	59930000000	1004000000	1004000000	380000000000	484600000	66.1685	5.5571	30	91800000000	0.00206226	-4.75369	15840000000	0	'C'	41	6	4	24.8301	20.7271	20.7271	'000100.SZ'	192700000	19.0766	'C'	-1.4389	24.8164	0	0.363636	66.1685	-1.4389	5.5571	36	0.411951	-0.810337	1.35106	-0.200603	2.60804	2.94816	4.75369	0	1	1	0				1.00311e+06
2012	'000100.SZ'	69450000000	69650000000	1498000000	1498000000	380000000000	1804000000	73.9467	9.39	47	79060000000	0.0021754	-4.74734	5497000000	0	'C'	41	5	4	24.9638	21.1275	21.1275	'000100.SZ'	197100000	19.0992	'C'	-0.5987	24.9667	0	0.375	73.9467	-0.5987	9.39	25	0.340417	-0.637533	1.56521	-0.27094	2.55423	3.21097	4.74734	0	1	1	0				1.08118e+06
2013	'000100.SZ'	85320000000	84590000000	1495000000	1495000000	380000000000	1064000000	74.628	6.9069	141	292400000000	0.00276309	-4.72978	3768000000	0	'C'	41	6	4	25.1697	21.1253	21.1253	'000100.SZ'	242300000	19.3057	'C'	2.7909	25.1611	0	0.375	74.628	2.7909	6.9069	36	0.315357	-0.744919	1.41712	-0.285179	2.58372	2.97074	4.72978	0	1	1	0				1.00745e+06
2014	'000100.SZ'	101000000000	100000000000	1807000000	1807000000	380000000000	2263000000	74.4391	16.277	91	143200000000	0.00276616	-4.72217	7693000000	0	'C'	41	6	4	25.3387	21.3149	21.3149	'000100.SZ'	272200000	19.422	'C'	5.5492	25.3289	0	0.333333	74.4391	5.5492	16.277	36	0.303259	-0.332875	1.96196	-0.320789	2.46441	3.77271	4.72217	0	1	1	0				1.13413e+06
2015	'000100.SZ'	104600000000	105100000000	1906000000	1906000000	380000000000	4153000000	71.0795	19.6721	147	321500000000	0.00249711	-4.63957	16580000000	0	'C'	41	5	4	25.3732	21.3682	21.3682	'000100.SZ'	277600000	19.4418	'C'	1.2093	25.3778	0	0.333333	71.0795	1.2093	19.6721	25	0.279626	-0.182347	2.15686	-0.349816	2.41973	4.04442	4.63957	0	1	1	0		0.0330545	10.6023	1323751
2016	'000100.SZ'	106500000000	108800000000	2045000000	2045000000	380000000000	3832000000	66.3286	12.1072	121	239600000000	0.00346647	-4.57226	14540000000	0	'C'	41	6	4	25.3912	21.4386	21.4386	'000100.SZ'	277200000	19.4402	'C'	2.2271	25.4132	0	0.333333	66.3286	2.2271	12.1072	36	0.225756	-0.510942	1.70865	-0.374368	2.51126	3.3346	4.57226	0	1	1	0		0.0336973	10.8437	1.42213e+06
2017	'000100.SZ'	111600000000	111700000000	2293000000	2293000000	380000000000	2660000000	68.9087	6.8212	142	180000000000	0.00419069	-4.61998	15660000000	0	'C'	41	5	4	25.438	21.553	21.553	'000100.SZ'	281400000	19.4553	'C'	3.7527	25.4391	0	0.333333	68.9087	3.7527	6.8212	25	0.179619	-0.740006	1.39435	-0.398639	2.57458	2.83029	4.61998	0	1	1	0		0.0289924	10.8896	1.33826e+06
2018	'000100.SZ'	113400000000	113700000000	2891000000	2891000000	380000000000	3129000000	66.2227	10.1478	214	218800000000	0.00444923	-4.56994	32800000000	0	'C'	41	6	4	25.4538	21.785	21.785	'000100.SZ'	268100000	19.4067	'C'	4.3816	25.4568	0	0.333333	66.2227	4.3816	10.1478	36	0.130207	-0.590838	1.58187	-0.449071	2.52883	3.07079	4.56994	0	1	1	0		0.0294534	11.0493	1.48653e+06
2019	'000100.SZ'	74930000000	76910000000	1094000000	1094000000	380000000000	3389000000	68.4216	11.5144	164	73750000000		-4.65231	20120000000	0	'C'	41	6	4	25.0399	20.8133	20.8133	'000100.SZ'	232000000	19.2625	'C'	3.6643	25.0659	0	0.333333	68.4216	3.6643	11.5144	36	0.0748732	-0.527319	1.65432	-0.499134	2.5074	3.13526	4.65231	0	1	1	0		0.029419	11.0538	1.26306e+06
2020	'000100.SZ'	76680000000	77170000000	1857000000	1857000000	380000000000	4677000000	61.2465	8.6386	419	560900000000		-4.54192	33090000000	0	'C'	41	6	4	25.0629	21.342	21.342	'000100.SZ'	205000000	19.1387	'C'	3.4063	25.0693	0	0.444444	61.2465	3.4063	8.6386	36	0.0367416	-0.651106	1.48162	-0.523253	2.54087	2.84812	4.54192	0	1	1	0		0.033148	11.9476	2.11801e+06
2021	'000100.SZ'	163500000000	152000000000	3312000000	3312000000	380000000000	2232000000	65.0817	13.6661	449	624100000000	0	-4.42716	30860000000	0	'C'	41	5	4	25.8203	21.9208	21.9208	'000100.SZ'	372400000	19.7355	'C'	7.4692	25.7473	0	0.4	65.0817	7.4692	13.6661	25	0.0318026	-0.430124	1.77415	-0.54106	2.47697	3.27994	4.42716	0	1	1	0		0.0253709	11.813	1.58192e+06
2022	'000100.SZ'	166600000000	173700000000	2377000000	2377000000	380000000000	16170000000	61.2464	26.0751	367	236900000000	0	-4.4611	40760000000	0	'C'	41	5	4	25.8386	21.5891	21.5891	'000100.SZ'	415800000	19.8458	'C'	4.9915	25.8804	0	0.363636	61.2464	4.9915	25.0916	25	0.0509253	0.07014	2.44294	-0.556109	2.33404	4.29101	4.4611	0	1	1	0		0.0284141	11.8103	2.50987e+06
2010	'000150.SZ'	78917601	62944474	621548	621548	4000000000	135000000	34.7549	15.0234	2	759100000	9.19e-05	-4.33577	42732108	0	'Q'	30	2	4	18.1839	13.34	13.34	'000150.SZ'	1.9454e+06	14.481	'Q'	-4.3105	17.9578	0	0.428571	34.7549	-4.3105	15.0234	4	0.00260334	-0.991321	2.38648	-0.358573	-1.64605	-0.609466	4.33577	0	1	1	0				2.62659e+06
2011	'000150.SZ'	105100000	91993205	768497	768497	4000000000	35878078	28.5637	1.3634	0		0.00324192	-4.3007	17268158	0	'Q'	30	3	4	18.4706	13.5522	13.5522	'000150.SZ'	2.44295e+06	14.7087	'Q'	-26.229	18.3372	0	0.428571	28.5637	-14.356	1.3634	9	0.00056581	-1.59075	1.58962	-0.323138	-1.4736	-1.79787	4.3007	0	1	1	0				563697
2012	'000150.SZ'	84904481	77416885	752399	752399	4000000000	7.36544e+06	52.8672	1.0951	0		0.00123071	-4.24855	1.46803e+06	0	'Q'	30	2	4	18.257	13.531	13.531	'000150.SZ'	1.98487e+06	14.5011	'Q'	-3.3315	18.1647	0	0.428571	52.8672	-3.3315	1.0951	4	0.00161098	-1.6026	1.57411	-0.321533	-1.47013	-1.82015	4.24855	0	1	1	0				656968
2013	'000150.SZ'	729300000	615800000	1.38831e+06	1.38831e+06	4000000000	6696660	57.4363	0.3313	1	435600000	0.005628	-4.29478	136667	0	'Q'	30	2	4	20.4075	14.1436	14.1436	'000150.SZ'	14382600	16.4815	'Q'	4.7841	20.2385	0	0.428571	57.4363	4.7841	0.3313	4	0.00116752	-1.63609	1.52951	-0.319828	-1.46051	-1.88693	4.29478	0	1	1	0				499438
2014	'000150.SZ'	157700000	194700000	1.03316e+06	1.03316e+06	4000000000	12516223	70.6744	12.2441	0		0.00815159	-4.3062	658369	0	'Q'	30	2	4	18.876	13.8481	13.8481	'000150.SZ'	3.37544e+06	15.032	'Q'	-25.9683	19.0867	0	0.428571	70.6744	-14.356	12.2441	4	0.00191978	-1.11327	2.22431	-0.351589	-1.61098	-0.851526	4.3062	0	1	1	0				4.12011e+06
2015	'000150.SZ'	1031000000	1044000000	42382987	42382987	4000000000	80034012	67.3085	3.6753	32	88790000000	0.00116782	-4.35776	131200000	0	'Q'	30	2	4	20.754	17.5623	17.5623	'000150.SZ'	7873737	15.879	'Q'	-8.0274	20.7667	0	0.428571	67.3085	-8.0274	3.6753	4	0.00044051	-1.48927	1.72442	-0.329529	-1.50282	-1.5972	4.35776	0	1	1	0				916703
2016	'000150.SZ'	1296000000	1305000000	45319218	45319218	4000000000	31189047	63.0016	4.1259	25	199000000000	0.00176194	-4.29861	36511931	0	'Q'	30	3	4	20.9829	17.6292	17.6292	'000150.SZ'	9.7165e+06	16.0893	'Q'	1.8114	20.9893	0	0.428571	63.0016	1.8114	4.1259	9	0.00332053	-1.46968	1.75107	-0.328342	-1.5083	-1.55524	4.29861	0	1	1	0				87943.6
2017	'000150.SZ'	2116000000	1893000000	60718016	60718016	4000000000	1022000000	65.133	36.3519	37	72570000000	0.00123102	-4.31797	561400000	0	'Q'	30	3	4	21.4729	17.9218	17.9218	'000150.SZ'	14623129	16.4981	'Q'	-29.9787	21.3614	0	0.428571	65.133	-14.356	25.0916	9	0.00371699	-0.54948	2.97376	-0.385016	-1.77318	0.266078	4.31797	0	1	1	0		0.00073706	6.08354	107145
2018	'000150.SZ'	2204000000	2083000000	69643542	69643542	4000000000	-75414753	68.845	7.4214	15	5387000000	0.00151369	-4.31875	509900000	0	'Q'	30	3	4	21.5135	18.0589	18.0589	'000150.SZ'	14661120	16.5007	'Q'	-1.2085	21.4573	0	0.428571	68.845	-1.2085	7.4214	9	0.00353869	-1.32505	1.94328	-0.33712	-1.54992	-1.26881	4.31875	0	1	1	0		0.00072843	5.73012	117422
2019	'000150.SZ'	1792000000	3481000000	72295105	72295105	4000000000	267500000	69.5233	7.5653	14	3780000000	0.0029103	-4.34443	126700000	0	'Q'	30	2	4	21.3067	18.0963	18.0963	'000150.SZ'	11799030	16.2835	'Q'	3.382	21.9704	0	0.428571	69.5233	3.382	7.5653	4	0.00334642	-1.31872	1.95165	-0.337672	-1.55175	-1.2565	4.34443	0	1	1	0	0	0		161253
2020	'000150.SZ'	1562000000	2138000000	75831908	75831908	4000000000	-18232847	84.6754	-97.9645	9	894700000	0.0245891	-4.35576	156600000	0	'Q'	30	1	4	21.169	18.144	18.144	'000150.SZ'	10145536	16.1325	'Q'	0.3693	21.483	0	0.5	84.6754	0.3693	-20.5794	1	0.00251495	-2.55399	0.31026	-0.261843	-1.19619	-3.70176	4.35576	0	1	1	0				152401
2021	'000150.SZ'	1334000000	2085000000	59511932	59511932	4000000000	-1769000000	94.591	-133.759	3	104700000	0.0583014	-4.33645	52607446	0	'Q'	30	1	4	21.0118	17.9017	17.9017	'000150.SZ'	9.27249e+06	16.0426	'Q'	30.8971	21.4581	0	0.5	86.9722	16.0972	-20.5794	1	0.00204772	-2.55396	0.310199	-0.262234	-1.19623	-3.70222	4.33645	0	1	1	0				185601
2022	'000150.SZ'	984700000	1480000000	32131969	32131969	4000000000	-631900000	107.405		2	1053000000	0.0913962	-4.35202	20981293	1	'Q'	30	1	4	20.7078	17.2854	17.2854	'000150.SZ'	8118774	15.9097	'Q'	12.6897	21.1154	0	0.428571	86.9722	12.6897		1	0.00160763						4.35202	0	0	0	0				171056
2010	'000151.SZ'	935900000	927200000	5.79959e+06	5.79959e+06	4700000000	48908726	19.7865	3.2375	2	1611000000		-4.10631	1.33516e+06	0	'F'	24	4	4	20.657	15.5733	15.5733	'000151.SZ'	12411249	16.3341	'F'	-18.219	20.6477	1	0.333333	19.7865	-14.356	3.2375	16	0.00199168	0.344206	-0.333222	0.0752392	-0.597709	-0.511485	4.10631	1	0	1	0				2.24845e+06
2011	'000151.SZ'	1038000000	1056000000	5.05971e+06	5.05971e+06	4700000000	20016336	19.0006	0.8983	1	785900000		-4.11213	4.61502e+06	0	'F'	24	4	4	20.7609	15.4368	15.4368	'000151.SZ'	14302619	16.476	'F'	-6.6667	20.7781	1	0.333333	19.0006	-6.6667	0.8983	16	0.00172176	0.241552	-0.469669	0.0813734	-0.568172	-0.714916	4.11213	1	0	1	0				3.21604e+06
2012	'000151.SZ'	1674000000	1610000000	5323884	5323884	4700000000	616445	27.2902	-1.2738	1	95497.5		-4.09519	2.93294e+06	0	'F'	24	4	4	21.2386	15.4877	15.4877	'000151.SZ'	22737485	16.9395	'F'	2.5692	21.1997	1	0.333333	27.2902	2.5692	-1.2738	16	0.00177392	0.146211	-0.59633	0.0873231	-0.540722	-0.903518	4.09519	1	0	1	0				3605532
2013	'000151.SZ'	1555000000	1405000000	42933201	42933201	4700000000	1.13858e+06	45.525	4.9898	0			-4.07884	4.87339e+06	0	'F'	24	4	4	21.1648	17.5752	17.5752	'000151.SZ'	11831373	16.2863	'F'	43.0557	21.0635	1	0.333333	45.525	16.0972	4.9898	16	0.00324466	0.421038	-0.230871	0.0715241	-0.619756	-0.358065	4.07884	1	0	1	0				6.5401e+06
2014	'000151.SZ'	2538000000	2368000000	54938320	54938320	4700000000	88804081	60.6677	9.953	2	224700000		-4.08378	5.05722e+06	0	'F'	24	4	4	21.6546	17.8217	17.8217	'000151.SZ'	18031528	16.7076	'F'	28.1749	21.5853	1	0.333333	60.6677	16.0972	9.953	16	0.00303443	0.638896	0.0585344	0.057853	-0.682485	0.0727976	4.08378	1	0	1	0				6.6458e+06
2015	'000151.SZ'	1212000000	1046000000	55835694	55835694	4700000000	160300000	65.6582	11.525	14	22430000000		-4.1178	8.43374e+06	0	'F'	24	5	4	20.9159	17.8379	17.8379	'000151.SZ'	8.57537e+06	15.9644	'F'	17.1304	20.7681	1	0.333333	65.6582	16.0972	11.525	25	0.00368451	0.707852	0.150292	0.0541232	-0.7023	0.209967	4.1178	1	0	1	0				8.24013e+06
2016	'000151.SZ'	1767000000	1639000000	49929336	49929336	4700000000	67671577	57.9701	13.4291	13	8878000000		-4.11365	9.41724e+06	0	'F'	24	6	4	21.2928	17.7261	17.7261	'000151.SZ'	12894316	16.3723	'F'	-10.8749	21.2176	1	0.333333	57.9701	-10.8749	13.4291	36	0.00091026	0.791604	0.260968	0.0466222	-0.726568	0.372626	4.11365	1	0	1	0				3.16563e+06
2017	'000151.SZ'	2229000000	2129000000	61987300	61987300	4700000000	124500000	51.7535	10.0875	11	772900000		-4.11757	41689321	0	'F'	24	6	4	21.5246	17.9424	17.9424	'000151.SZ'	15311817	16.5441	'F'	-46.195	21.4789	1	0.375	51.7535	-14.356	10.0875	36	0.0014866	0.644898	0.0661752	0.0561908	-0.684301	0.0829625	4.11757	1	0	1	0		0.037556	12.1644	4.36385e+06
2018	'000151.SZ'	1271000000	1171000000	42100499	42100499	4700000000	91050494	54.077	8.8159	8	1114000000	0.00012314	-4.1121	5.36213e+06	0	'F'	24	5	4	20.9629	17.5556	17.5556	'000151.SZ'	9.72043e+06	16.0897	'F'	39.4884	20.8809	1	0.333333	54.077	16.0972	8.8159	25	0.00143967	0.589088	-0.00798528	0.059609	-0.668238	-0.0275257	4.1121	1	0	1	0		0.0308607	12.0398	5.67073e+06
2019	'000151.SZ'	1184000000	1174000000	37282842	37282842	4700000000	88747974	53.6344	8.3804	8	2513000000		-4.1048	2.73366e+06	0	'F'	24	5	4	20.8918	17.434	17.434	'000151.SZ'	9.36459e+06	16.0524	'F'	-22.5799	20.884	1	0.333333	53.6344	-14.356	8.3804	25	0.00056489	0.570029	-0.0334964	0.0600605	-0.662801	-0.0662074	4.1048	1	0	1	0	0	0.0274584	11.9465	3.30919e+06
2020	'000151.SZ'	780800000	1078000000	29453647	29453647	4700000000	19856301	60.374	0.8983	10	3400000000		-4.10597	625667	0	'F'	24	5	4	20.4759	17.1983	17.1983	'000151.SZ'	6.59577e+06	15.7019	'F'	-26.959	20.7981	1	0.333333	60.374	-14.356	0.8983	25	0.00044544	0.241633	-0.469836	0.0803044	-0.568268	-0.716167	4.10597	1	0	1	0		0.0247435	12.0328	3.3625e+06
2021	'000151.SZ'	2160000000	2095000000	45963450	45963450	4700000000	15182510	64.677	-36.6674	1	541671	0	-4.09153	10932644	0	'F'	24	5	4	21.4932	17.6434	17.6434	'000151.SZ'	16122265	16.5957	'F'	-1.3142	21.4628	1	0.333333	64.677	-1.3142	-20.5794	25	0.00045744	-0.701064	-1.72232	0.138713	-0.296883	-2.58156	4.09153	1	0	1	0	0	0.0293804	11.9964	2.38791e+06
2022	'000151.SZ'	4222000000	4755000000	44287990	44287990	4700000000	-333700000	60.8654	1.0403	2	528100000	0	-4.1021	8.31938e+06	0	'F'	24	5	4	22.1636	17.6062	17.6062	'000151.SZ'	31845401	17.2764	'F'	5.9421	22.2825	1	0.4	60.8654	5.9421	1.0403	25	0.00074719	0.247847	-0.461516	0.080171	-0.57004	-0.703538	4.1021	1	0	1	0		0.0176384	10.9356	1.87141e+06
2010	'000153.SZ'	1074000000	1062000000	8.17054e+06	8.17054e+06	4400000000	26100713	43.6987	3.4851	1	9686000000	0.00071884	-4.15603	89749103	0	'C'	26	4	4	20.7948	15.916	15.916	'000153.SZ'	12952678	16.3768	'C'	-0.8772	20.7834	0	0.333333	43.6987	-0.8772	3.4851	16	0.00732397	0.549572	-0.502297	0.0514358	0.262519	0.36123	4.15603	0	1	1	0				205129
2011	'000153.SZ'	1516000000	1512000000	8.662e+06	8.662e+06	4400000000	37725694	40.916	6.0108	3	11260000000	0.00083112	-4.17656	69859065	0	'C'	26	3	4	21.1397	15.9745	15.9745	'000153.SZ'	17991987	16.7054	'C'	0.8328	21.1369	0	0.333333	40.916	0.8328	6.0108	9	0.00641611	0.660488	-0.355128	0.0438079	0.230537	0.579705	4.17656	0	1	1	0		0.0197047	8.54134	218863
2012	'000153.SZ'	1658000000	1647000000	10680593	10680593	4400000000	19941417	41.9497	1.3797	2	45069260	0.00092121	-4.13528	95057176	0	'C'	26	3	4	21.2287	16.1839	16.1839	'000153.SZ'	18557071	16.7364	'C'	1.7347	21.2221	0	0.333333	41.9497	1.7347	1.3797	9	0.00763997	0.457142	-0.625034	0.0574251	0.289146	0.17868	4.13528	0	1	1	0		0.0173443	8.43469	305374
2013	'000153.SZ'	1530000000	1505000000	11944671	11944671	4400000000	11346798	46.5688	2.6096	1	111700000	0.0009988	-4.14204	113900000	0	'C'	26	3	4	21.1485	16.2958	16.2958	'000153.SZ'	16602156	16.625	'C'	2.4837	21.1321	0	0.333333	46.5688	2.4837	2.6096	9	0.00675241	0.511182	-0.553427	0.0533375	0.273538	0.28463	4.14204	0	1	1	0		0.0153546	8.31234	303231
2014	'000153.SZ'	1699000000	1664000000	20548585	20548585	4400000000	24439369	46.7801	3.1293	1	6.02193e+06	0.00080943	-4.17249	175900000	0	'C'	26	4	4	21.2533	16.8383	16.8383	'000153.SZ'	15859186	16.5793	'C'	1.0538	21.2325	0	0.333333	46.7801	1.0538	3.1293	16	0.00539962	0.534079	-0.523298	0.0507914	0.26687	0.328442	4.17249	0	1	1	0		0.0146323	8.66677	306470
2015	'000153.SZ'	1554000000	1531000000	21012435	21012435	4400000000	40961589	48.7414	3.8561	30	68480000000	0.00092517	-4.19376	50327650	0	'C'	26	3	4	21.1643	16.8606	16.8606	'000153.SZ'	14419286	16.4841	'C'	-5.4592	21.1492	0	0.333333	48.7414	-5.4592	3.8561	9	0.00482609	0.566016	-0.480989	0.0483348	0.257643	0.391005	4.19376	0	1	1	0		0.0134696	8.76536	361247
2016	'000153.SZ'	2034000000	1979000000	26588493	26588493	4400000000	37282366	48.6291	2.8624	7	2404000000	0.00068472	-4.18802	22165563	0	'C'	26	3	4	21.4331	17.096	17.096	'000153.SZ'	17673398	16.6876	'C'	-0.0452	21.406	0	0.333333	48.6291	-0.0452	2.8624	9	0.00420384	0.52244	-0.539019	0.0505155	0.270152	0.304089	4.18802	0	1	1	0		0.0148952	8.92953	341829
2017	'000153.SZ'	2578000000	2504000000	31697975	31697975	4400000000	42280881	53.7108	3.9798	10	420800000	0.00041501	-4.19483	47986517	0	'C'	26	3	4	21.6703	17.2718	17.2718	'000153.SZ'	21337689	16.876	'C'	-0.3363	21.6411	0	0.333333	53.7108	-0.3363	3.9798	9	0.00422728	0.571484	-0.473854	0.0474969	0.256035	0.401162	4.19483	0	1	1	0		0.0142199	8.9503	442779
2018	'000153.SZ'	3013000000	2942000000	39595061	39595061	4400000000	63117622	55.9038	5.5071	6	357100000		-4.17425	84632735	0	'C'	26	3	4	21.8263	17.4942	17.4942	'000153.SZ'	23446917	16.9703	'C'	1.5366	21.8023	0	0.333333	55.9038	1.5366	5.5071	9	0.00420374	0.638521	-0.384791	0.0433244	0.236735	0.533789	4.17425	0	1	1	0		0.0228611	9.53548	564013
2019	'000153.SZ'	3238000000	3166000000	46116461	46116461	4400000000	61403067	57.0549	4.8564	16	430400000		-4.13893	145600000	0	'C'	26	3	4	21.8982	17.6467	17.6467	'000153.SZ'	24150994	16.9998	'C'	-0.6134	21.8757	0	0.333333	57.0549	-0.6134	4.8564	9	0.00420258	0.609961	-0.422737	0.0450927	0.244957	0.477273	4.13893	0	1	1	0	264.771	0.0292225	9.82414	633332
2020	'000153.SZ'	3321000000	3242000000	48831446	48831446	4400000000	79194909	62.7174	6.1937	0			-4.16015	190700000	0	'C'	26	3	4	21.9236	17.7039	17.7039	'000153.SZ'	24380696	17.0093	'C'	4.6789	21.8994	0	0.375	62.7174	4.6789	6.1937	9	0.00394114	0.668674	-0.344786	0.0412376	0.228039	0.593165	4.16015	0	1	1	0	0	0.0248488	9.84949	693673
2021	'000153.SZ'	3502000000	3403000000	61127149	61127149	4400000000	76217345	60.1789	7.5769	0			-4.1797	157400000	0	'C'	26	3	4	21.9765	17.9285	17.9285	'000153.SZ'	24152082	16.9999	'C'	-0.1278	21.9479	0	0.333333	60.1789	-0.1278	7.5769	9	0.00408611	0.729376	-0.264105	0.0375981	0.210573	0.713442	4.1797	0	1	1	0	0	0.0254597	9.91935	728969
2022	'000153.SZ'	4004000000	3864000000	68055058	68055058	4400000000	119900000	59.1833	7.7914	3	7102000000		-4.1929	81762105	0	'C'	26	3	4	22.1106	18.0358	18.0358	'000153.SZ'	26806071	17.1041	'C'	6.8103	22.075	0	0.333333	59.1833	6.8103	7.7914	9	0.00393463	0.738801	-0.251616	0.036888	0.207851	0.731924	4.1929	0	1	1	0		0.0246722	9.94024	771633
2010	'000155.SZ'	2006000000	2263000000	14183185	14183185	20000000000	44049620	39.6789	4.6783	3	2717000000	0.00143316	-4.1958	200500000	0	'D'	26	5	4	21.4193	16.4676	16.4676	'000155.SZ'	20752786	16.8482	'D'	10.2639	21.5401	1	0.4	39.6789	10.2639	4.6783	25	0.635909	0.433494	-0.214335	0.557872	0.111158	0.888189	4.1958	1	0	1	0		0.00211039	7.23843	461621
2011	'000155.SZ'	1987000000	2274000000	10432574	10432574	20000000000	-47020202	49.5575	-12.508	3	522600000	0.00124007	-4.1883	119700000	0	'D'	26	5	4	21.4099	16.1604	16.1604	'000155.SZ'	22388289	16.924	'D'	5.1351	21.5446	1	0.4	49.5575	5.1351	-12.508	25	0.422291	-0.307193	-1.24455	0.425678	0.312239	-0.813821	4.1883	1	0	1	0		0.00188434	7.17121	410095
2012	'000155.SZ'	2120000000	2230000000	9.47692e+06	9.47692e+06	20000000000	-244300000	52.3088	-14.6902	1	143300000	0.00082972	-4.15827	41088966	1	'D'	26	4	4	21.4746	16.0644	16.0644	'000155.SZ'	24530143	17.0154	'D'	7.8813	21.5254	1	0.4	52.3088	7.8813	-14.6902	16	0.448217	-0.404631	-1.36841	0.453327	0.341764	-0.977947	4.15827	1	0	1	0		0.00188348	7.09818	410371
2013	'000155.SZ'	1811000000	2476000000	7.33585e+06	7.33585e+06	20000000000	-276500000	53.6233	0.8419	0		0.00081715	-4.15183	80070129	0	'D'	26	4	4	21.3171	15.8083	15.8083	'000155.SZ'	22499458	16.929	'D'	16.5373	21.63	1	0.4	53.6233	16.0972	0.8419	16	0.243577	0.29018	-0.489444	0.23969	0.130103	0.17053	4.15183	1	0	1	0				451410
2014	'000155.SZ'	842100000	2432000000	46137427	46137427	20000000000	-115800000	74.215	-60.4729	0		0.00088046	-4.12933	22242871	0	'D'	26	5	4	20.5515	17.6471	17.6471	'000155.SZ'	6.28033e+06	15.6529	'D'	7.2216	21.6119	1	0.4	74.215	7.2216	-20.5794	25	0.243176	-0.650015	-1.7387	0.2976	0.400745	-1.69037	4.12933	1	0	1	0				459975
2015	'000155.SZ'	319600000	1043000000	49881288	49881288	20000000000	-845100000	164.989		0		0.00173695	-4.18806	11089038	1	'D'	26	4	4	19.5827	17.7252	17.7252	'000155.SZ'	2.33258e+06	14.6625	'D'	29.6448	20.7653	1	0.4	86.9722	16.0972		16	0.0690556						4.18806	0	0	0	0		0.00047854	5.9853	518244
2016	'000155.SZ'	1812000000	1815000000	928472	928472	20000000000	-1451000000	326.19		0			-4.19646	3737590	1	'D'	26	3	4	21.3179	13.7413	13.7413	'000155.SZ'	39967481	17.5036	'D'	71.5009	21.3193	1	0.4	86.9722	16.0972		9	0.00733572						4.19646	0	0	0	0				225727
2017	'000155.SZ'	6509000000	6239000000	29917525	29917525	20000000000	-201700000	3.0155	121.415	0		0.00119954	-4.19763	801200000	0	'D'	26	3	4	22.5965	17.214	17.214	'000155.SZ'	54744203	17.8182	'D'	-36.815	22.554	1	0.4	14.2307	-14.356	25.0916	9	0.0227465	1.36866	0.895772	-0.0112102	-0.192929	2.06029	4.19763	1	0	1	0		0		100700000
2018	'000155.SZ'	4272000000	4194000000	31127260	31127260	20000000000	751500000	45.8189	11.0667	0		0.00102353	-4.19195	695900000	0	'D'	26	3	4	22.1754	17.2536	17.2536	'000155.SZ'	35536337	17.3861	'D'	-46.1047	22.157	1	0.4	45.8189	-14.356	11.0667	9	0.0796361	0.749442	0.0853509	0.0745739	-0.011433	0.897934	4.19195	1	0	1	0				34622996
2019	'000155.SZ'	2051000000	1743000000	36996388	36996388	20000000000	218300000	47.5944	9.5881	10	232400000		-4.19709	990400000	0	'D'	26	4	4	21.4416	17.4263	17.4263	'000155.SZ'	16263023	16.6044	'D'	3.2214	21.2791	1	0.4	47.5944	3.2214	9.5881	16	0.0471765	0.686618	-0.00512615	0.0514064	0.00480691	0.737705	4.19709	1	0	1	0	0			20151148
2020	'000155.SZ'	1997000000	1595000000	37459928	37459928	20000000000	678600000	41.7335	6.3361	6	3914000000		-4.19788	1513000000	0	'D'	26	4	4	21.4147	17.4388	17.4388	'000155.SZ'	15775501	16.574	'D'	0.4511	21.1902	1	0.4	41.7335	0.4511	6.3361	16	0.0114872	0.546163	-0.199443	0.0303557	0.0432118	0.420287	4.19788	1	0	1	0	0			8956794
2021	'000155.SZ'	4408000000	3554000000	87249362	87249362	20000000000	305000000	50.7244	4.2536	16	10090000000	0	-4.17729	1492000000	0	'D'	26	4	4	22.2067	18.2843	18.2843	'000155.SZ'	27544020	17.1313	'D'	5.0284	21.9913	1	0.4	50.7244	5.0284	4.2536	16	0.00947352	0.454886	-0.32115	0.0343314	0.069374	0.237442	4.17729	1	0	1	0	0			7.95421e+06
2022	'000155.SZ'	3801000000	2420000000	129800000	129800000	20000000000	393300000	58.0014	8.0029	107	98630000000	0	-4.02817	1352000000	0	'D'	26	4	4	22.0586	18.6819	18.6819	'000155.SZ'	21271565	16.8729	'D'	4.2041	21.6071	1	0.4	58.0014	4.2041	8.0029	16	0.0180222	0.618904	-0.101387	0.0312973	0.0226426	0.571457	4.02817	1	0	1	0		1.379e-05	4.39898	1.5029e+06
2010	'000156.SZ'	873400000	841900000	503510	503510	27000000000	24124084	237.346		0		0.277544	-3.70451	1.62943e+06	1	'R'	29	4	4	20.588	13.1294	13.1294	'000156.SZ'	22827647	16.9435	'R'	-3.1415	20.5512	1	0.333333	86.9722	-3.1415		16	0.0395075						3.70451	0	0	0	0				1.1256e+06
2011	'000156.SZ'	1038000000	1009000000	510182	510182	27000000000	129500000	200.302		0		0.309332	-3.70451	4609253	1	'R'	29	5	4	20.7602	13.1425	13.1425	'000156.SZ'	27020702	17.1121	'R'	-52.4233	20.7318	1	0.333333	86.9722	-14.356		25	0.0268085						3.70451	0	0	0	0				1.32542e+06
2012	'000156.SZ'	1509000000	1390000000	98452410	98452410	27000000000	227600000	169.575		0		0.00044731	-3.70451	543700000	0	'R'	29	3	4	21.1345	18.4051	18.4051	'000156.SZ'	9.11587e+06	16.0255	'R'	-71.593	21.0529	1	0.333333	86.9722	-14.356		9	0.0198165						3.70451	0	0	0	0		0.00592432	7.55318	1.16592e+06
2013	'000156.SZ'	1801000000	1607000000	125000000	125000000	27000000000	133600000	74.873	54.6148	0		0.00032074	-4.29211	467100000	0	'R'	29	3	4	21.3117	18.6441	18.6441	'000156.SZ'	10185088	16.1364	'R'	9.7658	21.1979	1	0.333333	74.873	9.7658	25.0916	9	0.021308	-0.583884	3.00014	-0.348076	-2.11154	-0.0433563	4.29211	1	0	1	0		0.0126655	9.33004	396793
2014	'000156.SZ'	2412000000	2078000000	148600000	148600000	27000000000	243800000	64.3314	19.1208	40	44850000000	0.0001373	-4.22144	773200000	0	'R'	29	4	4	21.6036	18.8169	18.8169	'000156.SZ'	12998252	16.3803	'R'	17.8852	21.4548	1	0.333333	64.3314	16.0972	19.1208	16	0.0229096	-0.846056	2.65216	-0.3305	-2.03597	-0.560368	4.22144	1	0	1	0		0.0121069	9.55274	412076
2015	'000156.SZ'	2859000000	2346000000	195200000	195200000	27000000000	309600000	60.2917	19.1361	52	37740000000		-4.19577	795000000	0	'R'	29	4	4	21.7736	19.0894	19.0894	'000156.SZ'	14284929	16.4747	'R'	13.8184	21.5761	1	0.333333	60.2917	13.8184	19.1361	16	0.0245689	-0.84549	2.65327	-0.329152	-2.03604	-0.557414	4.19577	1	0	1	0		0.0133743	9.80978	590793
2016	'000156.SZ'	3081000000	2495000000	202200000	202200000	27000000000	544600000	26.9583	9.3224	84	113100000000		-4.11202	1043000000	0	'R'	29	5	4	21.8486	19.1246	19.1246	'000156.SZ'	15247735	16.5399	'R'	7.6839	21.6377	1	0.384615	26.9583	7.6839	9.3224	25	0.0153272	-1.27564	2.07977	-0.310209	-1.91273	-1.41882	4.11202	1	0	1	0		0.00769897	9.92844	600667
2017	'000156.SZ'	3209000000	2642000000	209700000	209700000	27000000000	587500000	27.9278	6.2223	99	25960000000		-4.21016	948800000	0	'R'	29	6	4	21.8893	19.161	19.161	'000156.SZ'	15721736	16.5706	'R'	5.6413	21.6948	1	0.416667	27.9278	5.6413	6.2223	36	0.0122987	-1.41152	1.89858	-0.304316	-1.87379	-1.69104	4.21016	1	0	1	0		0.00779801	10.0032	622210
2018	'000156.SZ'	3436000000	2919000000	241100000	241100000	27000000000	616100000	28.0398	6.2614	100	12790000000		-4.2629	932300000	0	'R'	29	5	4	21.9576	19.3006	19.3006	'000156.SZ'	16192626	16.6001	'R'	6.9166	21.7946	1	0.4	28.0398	6.9166	6.2614	25	0.0102245	-1.40967	1.90059	-0.30616	-1.87444	-1.68968	4.2629	1	0	1	0		0.010042	10.2864	650052
2019	'000156.SZ'	3711000000	3208000000	294600000	294600000	27000000000	651300000	27.721	6.1192	81	20640000000		-4.29255	1173000000	0	'R'	29	6	4	22.0345	19.501	19.501	'000156.SZ'	16540806	16.6213	'R'	4.5014	21.8889	1	0.4	27.721	4.5014	6.1192	36	0.00946761	-1.41586	1.8922	-0.306407	-1.8727	-1.70277	4.29255	1	0	1	0		0.00768968	10.0473	698515
2020	'000156.SZ'	7578000000	6807000000	637800000	637800000	27000000000	667500000	30.0245	5.955	74	31190000000	0	-4.27112	1572000000	0	'R'	29	6	4	22.7485	20.2735	20.2735	'000156.SZ'	27259002	17.1209	'R'	3.8416	22.6412	1	0.333333	30.0245	3.8416	5.955	36	0.00959792	-1.42308	1.88264	-0.305852	-1.87062	-1.7169	4.27112	1	0	1	0		0.00733607	10.0467	742430
2021	'000156.SZ'	8484000000	7785000000	673600000	673600000	27000000000	609000000	40.751	6.8747	92	17740000000	0	-4.26575	1983000000	0	'R'	29	7	4	22.8614	20.3282	20.3282	'000156.SZ'	30059037	17.2187	'R'	5.4283	22.7754	1	0.333333	40.751	5.4283	6.8747	49	0.0204049	-1.3834	1.93769	-0.299301	-1.88142	-1.62643	4.26575	1	0	1	0	0	0.00813283	9.5975	585418
2022	'000156.SZ'	9386000000	8791000000	690100000	690100000	27000000000	1132000000	43.3444	6.5547	106	25280000000	0	-4.26686	1493000000	0	'R'	29	7	4	22.9625	20.3524	20.3524	'000156.SZ'	33033611	17.313	'R'	5.0072	22.897	1	0.333333	43.3444	5.0072	6.5547	49	0.0204531	-1.39745	1.91904	-0.29839	-1.87738	-1.65418	4.26686	1	0	1	0		0.0145166	10.336	703630
2010	'000157.SZ'	32190000000	26830000000	545400000	545400000	130000000000	1904000000	77.615	38.8935	162	2166000000000		-3.92631	1178000000	0	'C'	24	5	4	24.195	20.1171	20.1171	'000157.SZ'	120900000	18.6109	'C'	-1.5997	24.0129	0	0.571429	77.615	-1.5997	25.0916	25	0.0383938	1.68594	0.537834	0.0967531	-0.320321	2.0002	3.92631	0	1	1	0		0.00557086	9.23078	1.12161e+06
2011	'000157.SZ'	46320000000	36860000000	801200000	801200000	130000000000	3777000000	56.3865	26.7501	68	360900000000		-3.7919	1577000000	0	'C'	24	5	4	24.5589	20.5017	20.5017	'000157.SZ'	156400000	18.868	'C'	-16.2119	24.3305	0	0.571429	56.3865	-14.356	25.0916	25	0.0401839	1.68582	0.538069	0.0982526	-0.320187	2.00196	3.7919	0	1	1	0		0.00419956	9.3787	1.44e+06
2012	'000157.SZ'	48070000000	39180000000	587500000	587500000	130000000000	7515000000	50.2181	25.6616	113	481900000000	0.00216081	-3.87077	1835000000	0	'C'	24	5	4	24.5959	20.1914	20.1914	'000157.SZ'	176900000	18.9912	'C'	-5.0738	24.3914	0	0.571429	50.2181	-5.0738	25.0916	25	0.0529661	1.685	0.539743	0.108959	-0.319224	2.01448	3.87077	0	1	1	0		0.00555387	9.53157	1.60658e+06
2013	'000157.SZ'	38540000000	34050000000	544300000	544300000	130000000000	9307000000	53.707	19.2267	226	1039000000000	0.00214305	-3.82699	1138000000	0	'C'	24	4	4	24.375	20.115	20.115	'000157.SZ'	144900000	18.7914	'C'	-10.1072	24.2512	0	0.571429	53.707	-10.1072	19.2267	16	0.0577398	1.42728	0.198352	0.128904	-0.244758	1.50978	3.82699	0	1	1	0		0.0193169	10.9005	1516106
2014	'000157.SZ'	25850000000	25190000000	417500000	417500000	130000000000	4305000000	53.0345	9.3155	105	221100000000	0.00401232	-3.93124	974900000	0	'C'	24	5	4	23.9756	19.8498	19.8498	'000157.SZ'	104600000	18.4657	'C'	-1.7236	23.9496	0	0.571429	53.0345	-1.7236	9.3155	25	0.0455773	0.993034	-0.38122	0.145665	-0.120439	0.63704	3.93124	0	1	1	0		0.0203453	11.1184	1.42599e+06
2015	'000157.SZ'	20750000000	21430000000	198000000	198000000	130000000000	1076000000	56.006	1.441	187	352000000000	0.00402238	-3.89652	681900000	0	'C'	24	5	4	23.756	19.1036	19.1036	'000157.SZ'	103300000	18.4532	'C'	-6.1755	23.7878	0	0.5	56.006	-6.1755	1.441	25	0.0260137	0.648658	-0.84299	0.15069	-0.0224125	-0.0660542	3.89652	0	1	1	0		0.0128437	10.99	1.27258e+06
2016	'000157.SZ'	20020000000	21960000000	242300000	242300000	130000000000	-940500000	56.6712	0.2067	108	76080000000	0.00318038	-3.95492	481700000	0	'C'	24	4	4	23.7201	19.3055	19.3055	'000157.SZ'	94231197	18.3613	'C'	-4.9421	23.8124	0	0.5	56.6712	-4.9421	0.2067	16	0.0248835	0.594555	-0.915117	0.1531	-0.0069014	-0.174364	3.95492	0	1	1	0		0.0112333	10.9152	1.08424e+06
2017	'000157.SZ'	23270000000	33120000000	357100000	357100000	130000000000	-148100000	57.6009	-2.4331	149	150000000000	0.00260679	-3.97456	763700000	0	'C'	24	4	4	23.8706	19.6936	19.6936	'000157.SZ'	98340795	18.4039	'C'	0.2797	24.2235	0	0.571429	57.6009	0.2797	-2.4331	16	0.0231694	0.478798	-1.06928	0.158842	0.0263252	-0.405318	3.97456	0	1	1	0		0.0100822	10.9905	1.32127e+06
2018	'000157.SZ'	28700000000	27210000000	403200000	403200000	130000000000	1104000000	54.0256	3.5808	198	66270000000	0.00253152	-3.97554	530600000	0	'C'	24	5	4	24.08	19.815	19.815	'000157.SZ'	117200000	18.5798	'C'	2.0222	24.0267	0	0.571429	54.0256	2.0222	3.5808	25	0.0214364	0.74287	-0.718805	0.141038	-0.0497948	0.115308	3.97554	0	1	1	0		0.0105096	11.0809	1.72891e+06
2019	'000157.SZ'	43310000000	39480000000	682900000	682900000	130000000000	1307000000	58.5172	5.3309	215	77360000000	0.00144838	-4.00691	1337000000	0	'C'	24	4	4	24.4916	20.3419	20.3419	'000157.SZ'	152900000	18.845	'C'	4.0448	24.3992	0	0.571429	58.5172	4.0448	5.3309	16	0.0221406	0.819641	-0.616655	0.136869	-0.0718554	0.268	4.00691	0	1	1	0	0	0.0115587	11.1766	1897794
2020	'000157.SZ'	65110000000	58220000000	1133000000	1133000000	130000000000	4130000000	57.0609	11.3449	314	244200000000	0.00129849	-3.8947	1101000000	0	'C'	24	5	4	24.8993	20.8477	20.8477	'000157.SZ'	199700000	19.1124	'C'	2.9871	24.7875	0	0.571429	57.0609	2.9871	11.3449	25	0.0284231	1.0832	-0.265121	0.125779	-0.147373	0.79649	3.8947	0	1	1	0		0.0227182	11.6082	2.27742e+06
2021	'000157.SZ'	67130000000	61450000000	887900000	887900000	130000000000	6551000000	58.8158	17.0095	434	327100000000		-3.8126	2914000000	0	'C'	24	5	4	24.9299	20.6044	20.6044	'000157.SZ'	220300000	19.2105	'C'	-1.1895	24.8414	0	0.571429	58.8158	-1.1895	17.0095	25	0.0359683	1.33135	0.0662027	0.116697	-0.218381	1.29587	3.8126	0	1	1	0		0.0301111	11.9104	2.7673e+06
2022	'000157.SZ'	41630000000	40320000000	789600000	789600000	130000000000	7434000000	52.2225	12.1024	261	130500000000		-3.87336	1530000000	0	'C'	24	5	4	24.4521	20.4871	20.4871	'000157.SZ'	141100000	18.7653	'C'	0.4991	24.4201	0	0.571429	52.2225	0.4991	12.1024	25	0.0321504	1.11621	-0.220459	0.126842	-0.156664	0.865933	3.87336	0	1	1	0		0.0346646	11.9982	2.57838e+06
2010	'000158.SZ'	3701000000	3635000000	20259341	20259341	15000000000	165600000	45.5477	3.286	5	7215000000	0.0001438	-4.15548	140800000	0	'I'	25	3	4	22.0318	16.8241	16.8241	'000158.SZ'	34682212	17.3617	'I'	-3.6792	22.0139	1	0.333333	45.5477	-3.6792	3.286	9	2.59815	-0.299414	0.529759	2.16015	-0.797623	1.59288	4.15548	1	0	1	0		0.0204817	8.52644	178572
2011	'000158.SZ'	4705000000	4735000000	13452312	13452312	15000000000	15430111	49.943	2.3254	4	1032000000	0.00064762	-4.15758	377700000	0	'I'	25	3	4	22.2719	16.4147	16.4147	'000158.SZ'	49399359	17.7154	'I'	5.5682	22.2783	1	0.333333	49.943	5.5682	2.3254	9	1.80089	-0.290626	0.369319	1.49499	-0.845492	0.728188	4.15758	1	0	1	0		0.0258359	8.82838	206162
2012	'000158.SZ'	5023000000	5150000000	17016907	17016907	15000000000	49732129	54.3603	2.3936	10	1359000000	0.0128486	-4.14205	154000000	0	'I'	25	3	4	22.3372	16.6497	16.6497	'000158.SZ'	49403416	17.7155	'I'	-9.0546	22.3622	1	0.333333	54.3603	-9.0546	2.3936	9	1.82084	-0.288908	0.375911	1.51152	-0.844852	0.75367	4.14205	1	0	1	0		0.0255825	8.99783	281040
2013	'000158.SZ'	5857000000	6107000000	14148770	14148770	15000000000	-12412832	57.5353	0.486	5	769100000	0.0124907	-4.13238	253700000	0	'I'	25	3	4	22.491	16.4651	16.4651	'000158.SZ'	60644563	17.9205	'I'	-1.6181	22.5327	1	0.333333	57.5353	-1.6181	0.486	9	0.988018	-0.319414	0.155587	0.819139	-0.883432	-0.228119	4.13238	1	0	1	0		0.0187995	9.01683	385103
2014	'000158.SZ'	6569000000	6895000000	8.89698e+06	8.89698e+06	15000000000	14012056	57.6942	0.7215	0		0.0135038	-4.14392	164500000	0	'I'	25	3	4	22.6056	16.0012	16.0012	'000158.SZ'	77353687	18.1639	'I'	-2.3214	22.6541	1	0.333333	57.6942	-2.3214	0.7215	9	0.823299	-0.29855	0.147747	0.680532	-0.898806	-0.369078	4.14392	1	0	1	0		0.0133561	9.08185	668042
2015	'000158.SZ'	8902000000	8889000000	13965770	13965770	15000000000	3.08902e+06	55.4528	0.9881	17	31060000000	0.00013444	-4.15486	142700000	0	'I'	25	3	4	22.9095	16.4521	16.4521	'000158.SZ'	92499885	18.3427	'I'	2.4493	22.9081	1	0.333333	55.4528	2.4493	0.9881	9	0.309255	-0.253998	0.0959662	0.249249	-0.940865	-0.849648	4.15486	1	0	1	0		0.0112512	9.28027	1.12745e+06
2016	'000158.SZ'	10970000000	11060000000	15185088	15185088	15000000000	13435042	50.3495	6.3112	23	100900000000	0.00035732	-4.04908	189000000	0	'I'	25	3	4	23.1188	16.5358	16.5358	'000158.SZ'	111400000	18.5288	'I'	-6.9288	23.1269	1	0.363636	50.3495	-6.9288	6.3112	9	0.167578	-0.0113034	0.387831	0.116108	-1.01879	-0.526154	4.04908	1	0	1	0		0.00580284	9.30395	1.53959e+06
2017	'000158.SZ'	11250000000	11540000000	14073753	14073753	15000000000	261500000	55.1411	6.2661	49	11170000000	0.00040819	-4.10556	245600000	0	'I'	25	4	4	23.144	16.4598	16.4598	'000158.SZ'	116700000	18.5751	'I'	-13.6371	23.1687	1	0.363636	55.1411	-13.6371	6.2661	16	0.110867	-0.0096587	0.377773	0.0687304	-1.02249	-0.585644	4.10556	1	0	1	0		0.0144054	10.3483	1.85659e+06
2018	'000158.SZ'	9656000000	9737000000	15176197	15176197	15000000000	470900000	52.987	6.0455	54	8206000000	0.00070086	-4.12216	438300000	0	'I'	25	3	4	22.9909	16.5352	16.5352	'000158.SZ'	98047994	18.401	'I'	9.1258	22.9992	1	0.363636	52.987	9.1258	6.0455	9	0.0760502	-0.0171162	0.360348	0.0401681	-1.02232	-0.638921	4.12216	1	0	1	0		0.0159488	10.6056	2.22684e+06
2019	'000158.SZ'	9447000000	9699000000	20692253	20692253	15000000000	328500000	56.9219	3.0758	53	6945000000		-4.14751	346100000	0	'I'	25	4	4	22.9689	16.8453	16.8453	'000158.SZ'	88011210	18.293	'I'	-2.2464	22.9953	1	0.363636	56.9219	-2.2464	3.0758	16	0.053386	-0.146013	0.184199	0.0292594	-0.986503	-0.919058	4.14751	1	0	1	0	220.06	0.0100958	10.2414	1.89633e+06
2020	'000158.SZ'	9884000000	10020000000	20835719	20835719	15000000000	180500000	58.1776	1.6854	49	12620000000	0	-4.13523	306000000	0	'I'	25	4	4	23.0142	16.8522	16.8522	'000158.SZ'	91907794	18.3363	'I'	3.6697	23.0283	1	0.363636	58.1776	3.6697	1.6854	16	0.0421606	-0.206323	0.101647	0.0236376	-0.96978	-1.05082	4.13523	1	0	1	0	47.8167	0.018062	10.8256	1.85811e+06
2021	'000158.SZ'	10880000000	10980000000	18378284	18378284	15000000000	-10721210	59.4665	1.6986	71	12200000000	0	-4.1408	292200000	0	'I'	25	5	4	23.1103	16.7267	16.7267	'000158.SZ'	104800000	18.4673	'I'	5.0824	23.1198	1	0.363636	59.4665	5.0824	1.6986	25	0.0370834	-0.20542	0.101752	0.0193492	-0.970328	-1.05465	4.1408	1	0	1	0	0	0.0170624	10.8348	1.974e+06
2022	'000158.SZ'	9663000000	10150000000	16468436	16468436	15000000000	97831463	62.8158	2.1529	61	9108000000	0	-4.13431	283000000	0	'I'	25	5	4	22.9916	16.617	16.617	'000158.SZ'	95922064	18.379	'I'	4.9082	23.0403	1	0.363636	62.8158	4.9082	2.1529	25	0.0243769	-0.184667	0.12658	0.0074711	-0.977025	-1.02764	4.13431	1	0	1	0		0.0205797	11.1184	2.14712e+06
2010	'000159.SZ'	746900000	704800000	23005195	23005195	3300000000	108200000	49.3682	13.8451	8	19670000000		-4.11693	43055356	0	'F'	24	4	4	20.4315	16.9512	16.9512	'000159.SZ'	6757254	15.7261	'F'	-11.5413	20.3734	0	0.333333	49.3682	-11.5413	13.8451	16	0.00013971	0.809912	0.285126	0.0448457	-0.731883	0.408001	4.11693	0	1	1	0				268001
2011	'000159.SZ'	1238000000	997900000	27511363	27511363	3300000000	145200000	46.7699	45.0263	5	2272000000		-4.11345	19575887	0	'F'	24	4	4	20.9366	17.1301	17.1301	'000159.SZ'	10655455	16.1816	'F'	-7.1777	20.7212	0	0.333333	46.7699	-7.1777	25.0916	16	0.00012903	1.30354	0.940973	0.0142573	-0.87399	1.38478	4.11345	0	1	1	0				1.39353e+06
2012	'000159.SZ'	1400000000	1363000000	13668559	13668559	3300000000	715900000	36.2134	17.5431	15	2837000000		-4.11411	16306050	0	'F'	24	2	4	21.06	16.4306	16.4306	'000159.SZ'	14637734	16.4991	'F'	-25.6879	21.0329	0	0.333333	36.2134	-14.356	17.5431	4	0.00020191	0.97222	0.500786	0.0348429	-0.778604	0.729244	4.11411	0	1	1	0				2.09441e+06
2013	'000159.SZ'	1068000000	1019000000	8647894	8647894	3300000000	200900000	30.2494	4.8932	19	2809000000		-4.10576	46139434	0	'F'	24	4	4	20.7895	15.9728	15.9728	'000159.SZ'	12682433	16.3557	'F'	-0.4752	20.7419	0	0.333333	30.2494	-0.4752	4.8932	16	0.00023757	0.41699	-0.236898	0.069268	-0.618762	-0.369402	4.10576	0	1	1	0				2.44382e+06
2014	'000159.SZ'	1177000000	1250000000	12847741	12847741	3300000000	141800000	30.427	1.7202	5	37420150		-4.11064	127400000	0	'F'	24	4	4	20.8859	16.3687	16.3687	'000159.SZ'	12512545	16.3422	'F'	-5.9832	20.9467	0	0.333333	30.427	-5.9832	1.7202	16	0.00015242	0.277727	-0.421945	0.0778242	-0.578676	-0.64507	4.11064	0	1	1	0				1.80182e+06
2015	'000159.SZ'	679700000	744300000	8.23144e+06	8.23144e+06	3300000000	42750124	26.4477	6.105	3	2091000000		-4.11772	75791490	0	'F'	24	4	4	20.3372	15.9235	15.9235	'000159.SZ'	8.17953e+06	15.9171	'F'	6.6364	20.428	0	0.333333	26.4477	6.6364	6.105	16	0.00020682	0.47018	-0.166235	0.0659474	-0.634076	-0.264183	4.11772	0	1	1	0				1.75351e+06
2016	'000159.SZ'	523200000	556600000	11430222	11430222	3300000000	26405923	26.0288	2.588	11	4914000000		-4.11681	26202904	0	'F'	24	4	4	20.0755	16.2518	16.2518	'000159.SZ'	5.7475e+06	15.5643	'F'	-5.1743	20.1374	0	0.333333	26.0288	-5.1743	2.588	16	0.00014013	0.315817	-0.37134	0.0754543	-0.589642	-0.569711	4.11681	0	1	1	0				1.10707e+06
2017	'000159.SZ'	355200000	487300000	6.1699e+06	6.1699e+06	3300000000	110500000	29.2732	1.618	20	2685000000	0.00055991	-4.1152	12161005	0	'F'	24	4	4	19.6882	15.6352	15.6352	'000159.SZ'	4.6304e+06	15.3482	'F'	-7.6114	20.0043	0	0.333333	29.2732	-7.6114	1.618	16	0.00011387	0.273244	-0.42791	0.0780698	-0.577387	-0.653984	4.1152	0	1	1	0				989041
2018	'000159.SZ'	550600000	603000000	12711130	12711130	3300000000	-32469794	31.0459	-3.1039	4	10382954	0.00076205	-4.09495	24826629	0	'F'	24	4	4	20.1265	16.358	16.358	'000159.SZ'	5.8728e+06	15.5858	'F'	2.2812	20.2173	0	0.333333	31.0459	2.2812	-3.1039	16	7.137e-05	0.0659933	-0.703277	0.0908731	-0.517726	-1.06414	4.09495	0	1	1	0				888012
2019	'000159.SZ'	430400000	488300000	9.83169e+06	9.83169e+06	3300000000	7.40828e+06	21.8467	2.831	9	1455000000	0.00082019	-4.07884	34765396	0	'F'	24	3	4	19.8802	16.1011	16.1011	'000159.SZ'	4.92989e+06	15.4108	'F'	-1.4072	20.0065	0	0.333333	21.8467	-1.4072	2.831	9	7.337e-05	0.326487	-0.357178	0.0747377	-0.592717	-0.548671	4.07884	0	1	1	0	0	0.00400167	10.4576	1.74795e+06
2020	'000159.SZ'	551700000	623900000	12303950	12303950	3300000000	12335710	22.4618	1.3993	0		0.00085198	-4.09946	13469805	0	'F'	24	3	4	20.1285	16.3254	16.3254	'000159.SZ'	5.93762e+06	15.5968	'F'	-5.0011	20.2516	0	0.333333	22.4618	-5.0011	1.3993	9	6.876e-05	0.263647	-0.440669	0.0786266	-0.574627	-0.673023	4.09946	0	1	1	0	0	0.0060982	10.9722	1.45896e+06
2021	'000159.SZ'	1119000000	1164000000	12300556	12300556	3300000000	102100000	18.1153	4.0252	2	43110400	0.00086323	-4.09303	6.67038e+06	0	'F'	24	4	4	20.8358	16.3252	16.3252	'000159.SZ'	12046325	16.3043	'F'	-2.9084	20.8754	0	0.333333	18.1153	-2.9084	4.0252	16	9.122e-05	0.378902	-0.287535	0.0715056	-0.607805	-0.444933	4.09303	0	1	1	0	0	0.00492778	10.843	2.13827e+06
2022	'000159.SZ'	1611000000	1651000000	12821104	12821104	3300000000	78251933	38.6334	1.2482	1	1371300	0	-4.10641	13439964	0	'F'	24	4	4	21.2004	16.3666	16.3666	'000159.SZ'	17146409	16.6573	'F'	-4.9781	21.2245	0	0.333333	38.6334	-4.9781	1.2482	16	0.00018128	0.257008	-0.449466	0.0791317	-0.572709	-0.686036	4.10641	0	1	1	0		0.00487956	10.4015	2.046e+06
2010	'000301.SZ'	916600000	822200000	30236956	30236956	180000000000	97087054	35.9717	3.7366	24	56660000000	0.00079677	-4.148	15923691	0	'C'	25	5	4	20.6362	17.2246	17.2246	'000301.SZ'	7686311	15.855	'C'	1.3974	20.5275	0	0.333333	35.9717	1.3974	3.7366	25	0.00202543	0.65595	-0.600293	0.085335	0.102859	0.24385	4.148	0	1	1	0				1234588
2011	'000301.SZ'	1073000000	923400000	36184226	36184226	180000000000	109100000	31.9968	3.075	10	19020000000	0.00068795	-4.15679	135300000	0	'C'	25	5	4	20.7934	17.4041	17.4041	'000301.SZ'	8.55728e+06	15.9623	'C'	0.5354	20.6436	0	0.444444	31.9968	0.5354	3.075	25	0.00150061	0.626944	-0.638944	0.0866943	0.111179	0.185874	4.15679	0	1	1	0				1.48078e+06
2012	'000301.SZ'	875300000	673800000	78124170	78124170	180000000000	69903763	26.5155	4.4627	10	2541000000	0.00187421	-4.15047	187300000	0	'C'	25	6	4	20.5901	18.1738	18.1738	'000301.SZ'	5.63991e+06	15.5454	'C'	13.3814	20.3284	0	0.444444	26.5155	13.3814	4.4627	36	0.00139187	0.68786	-0.558033	0.08283	0.0936365	0.306293	4.15047	0	1	1	0				1.71619e+06
2013	'000301.SZ'	1027000000	741800000	115500000	115500000	180000000000	154200000	24.7966	6.0733	23	4060000000	0.00045922	-4.15309	13707985	0	'C'	25	5	4	20.7499	18.5648	18.5648	'000301.SZ'	5.93662e+06	15.5967	'C'	-2.7557	20.4246	0	0.444444	24.7966	-2.7557	6.0733	25	0.00164012	0.758536	-0.464077	0.0786587	0.0733042	0.446422	4.15309	0	1	1	0				1.40052e+06
2014	'000301.SZ'	785500000	503400000	110700000	110700000	180000000000	303500000	19.1626	11.6832	4	138600000	0.00276728	-4.15421	215100000	0	'C'	25	5	4	20.4818	18.5225	18.5225	'000301.SZ'	4.59413e+06	15.3403	'C'	-2.5506	20.0369	0	0.375	19.1626	-2.5506	11.6832	25	0.00104464	1.0048	-0.13701	0.0629065	0.00237467	0.933075	4.15421	0	1	1	0				1.71167e+06
2015	'000301.SZ'	694100000	445000000	96557643	96557643	180000000000	201800000	21.5455	7.4018	3	1433000000	0.00220292	-4.15677	298600000	0	'C'	25	5	4	20.3581	18.3857	18.3857	'000301.SZ'	4.21663e+06	15.2545	'C'	-18.3888	19.9135	0	0.428571	21.5455	-14.356	7.4018	25	0.00075556	0.816903	-0.386721	0.0743056	0.0564512	0.560939	4.15677	0	1	1	0				1.28137e+06
2016	'000301.SZ'	793100000	591200000	90980629	90980629	180000000000	204900000	26.4526	5.2588	4	4709000000	0.00441478	-4.1512	489800000	0	'C'	25	4	4	20.4915	18.3262	18.3262	'000301.SZ'	4.89858e+06	15.4045	'C'	6.173	20.1976	0	0.428571	26.4526	6.173	5.2588	16	0.00085073	0.722837	-0.511679	0.0802122	0.0835365	0.374906	4.1512	0	1	1	0				1.10696e+06
2017	'000301.SZ'	1112000000	929800000	78418008	78418008	180000000000	177400000	30.2185	4.4039	3	384600000	0.00268957	-4.15602	178800000	0	'C'	25	5	4	20.8294	18.1776	18.1776	'000301.SZ'	7.15755e+06	15.7837	'C'	18.485	20.6504	0	0.428571	30.2185	16.0972	4.4039	25	0.0008878	0.685311	-0.561528	0.0825677	0.0943415	0.300692	4.15602	0	1	1	0				1.21086e+06
2018	'000301.SZ'	18440000000	17400000000	195300000	195300000	180000000000	200100000	18.6972	6.4823	2	46834200	0.00105652	-4.15615	1463000000	0	'C'	25	5	4	23.6378	19.0902	19.0902	'000301.SZ'	92127941	18.3387	'C'	3.8068	23.58	0	0.5	18.6972	3.8068	6.4823	25	0.00105282	0.776526	-0.440303	0.0770547	0.068092	0.481369	4.15615	0	1	1	0				1.9407e+06
2019	'000301.SZ'	24890000000	23220000000	203500000	203500000	180000000000	678600000	40.7513	10.2395	34	18910000000		-4.07016	6025000000	0	'C'	25	3	4	23.9376	19.1314	19.1314	'000301.SZ'	122900000	18.6271	'C'	-3.1841	23.8683	0	0.428571	40.7513	-3.1841	10.2395	9	0.0147624	0.94056	-0.219404	0.0783219	0.0216492	0.821127	4.07016	0	1	1	0	0	0.0321783	10.8901	1.40572e+06
2020	'000301.SZ'	22780000000	22570000000	246800000	246800000	180000000000	1384000000	56.3384	11.9679	74	53570000000		-4.07651	16780000000	0	'C'	25	3	4	23.849	19.3242	19.3242	'000301.SZ'	106600000	18.485	'C'	10.3673	23.8399	0	0.428571	56.3384	10.3673	11.9679	9	0.0158326	1.01635	-0.118471	0.0745187	-0.00010965	0.972293	4.07651	0	1	1	0	2749.27	0.0213789	10.7584	1.56222e+06
2021	'000301.SZ'	51720000000	45830000000	534000000	534000000	180000000000	659100000	64.172	2.0044	118	416700000000		-3.95678	41720000000	0	'C'	25	4	4	24.6692	20.0959	20.0959	'000301.SZ'	195500000	19.0909	'C'	7.7467	24.5482	0	0.428571	64.172	7.7467	2.0044	16	0.0128987	0.579225	-0.699884	0.0991522	0.125565	0.104058	3.95678	0	1	1	0	2192.72	0.00919339	10.3453	1.22477e+06
2022	'000301.SZ'	63820000000	63970000000	540000000	540000000	180000000000	1500000000	77.7216	20.1222	372	1316000000000		-3.80228	31370000000	0	'C'	25	5	4	24.8794	20.1071	20.1071	'000301.SZ'	240400000	19.298	'C'	-1.2704	24.8817	0	0.428571	77.7216	-1.2704	20.1222	25	0.0200767	1.37399	0.35761	0.0559018	-0.102825	1.68468	3.80228	0	1	1	0	1543.77	0.0108269	10.9756	2.11473e+06
2010	'000338.SZ'	63280000000	54110000000	1086000000	1086000000	310000000000	2633000000	56.7584	34.5014	137	2855000000000	0.00078099	-3.77323	1813000000	0	'C'	21	5	4	24.8708	20.8058	20.8058	'000338.SZ'	196400000	19.0955	'C'	-5.7014	24.7143	1	0.333333	56.7584	-5.7014	25.0916	25	0.0691883	1.96897	0.205961	0.23961	-0.786254	1.62828	3.77323	1	0	1	0				1.11034e+06
2011	'000338.SZ'	60020000000	53010000000	1134000000	1134000000	310000000000	6866000000	55.1952	44.8117	80	1816000000000	0.00176172	-3.67248	3421000000	0	'C'	21	5	4	24.8179	20.8494	20.8494	'000338.SZ'	184000000	19.0305	'C'	-3.6113	24.6937	1	0.333333	55.1952	-3.6113	25.0916	25	0.0690201	1.96898	0.205939	0.239469	-0.786266	1.62812	3.67248	1	0	1	0				1.65766e+06
2012	'000338.SZ'	48170000000	44700000000	1027000000	1027000000	310000000000	7541000000	53.0377	27.0263	110	1023000000000	0.00176628	-3.77161	2219000000	0	'C'	21	5	4	24.5979	20.7496	20.7496	'000338.SZ'	151800000	18.8382	'C'	-0.9167	24.5232	1	0.333333	53.0377	-0.9167	25.0916	25	0.0539289	1.96994	0.203963	0.226828	-0.787402	1.61333	3.77161	1	0	1	0		0.00931886	9.53565	1.44883e+06
2013	'000338.SZ'	58310000000	54020000000	1175000000	1175000000	310000000000	3707000000	52.6552	12.5218	167	1063000000000	0.00298883	-3.77315	1468000000	0	'C'	21	4	4	24.7891	20.8848	20.8848	'000338.SZ'	177000000	18.9918	'C'	-0.7042	24.7126	1	0.333333	52.6552	-0.7042	12.5218	16	0.04452	1.41883	-0.530287	0.253125	-0.629283	0.512387	3.77315	1	0	1	0		0.0301009	10.8142	1.19961e+06
2014	'000338.SZ'	79640000000	74610000000	3115000000	3115000000	310000000000	3559000000	56.2831	13.5791	105	446300000000	0.00246755	-3.8183	3310000000	0	'C'	21	4	4	25.1007	21.8595	21.8595	'000338.SZ'	184500000	19.0329	'C'	0.1824	25.0355	1	0.333333	56.2831	0.1824	13.5791	16	0.049444	1.46492	-0.467985	0.254375	-0.642272	0.609042	3.8183	1	0	1	0		0.0320597	11.0255	1.42279e+06
2015	'000338.SZ'	73720000000	71230000000	3130000000	3130000000	310000000000	5838000000	66.0711	16.6952	132	342100000000	0.00285369	-3.76573	4345000000	0	'C'	21	4	4	25.0235	21.8642	21.8642	'000338.SZ'	170500000	18.9544	'C'	3.2642	24.9892	1	0.333333	66.0711	3.2642	16.6952	16	0.0708091	1.60033	-0.283469	0.263797	-0.680038	0.90062	3.76573	1	0	1	0		0.0278688	10.8546	1.22865e+06
2016	'000338.SZ'	93180000000	89030000000	4169000000	4169000000	310000000000	2394000000	63.6761	4.3322	98	91730000000	0.00085456	-3.83816	4460000000	0	'C'	21	4	4	25.2578	22.1509	22.1509	'000338.SZ'	199100000	19.1091	'C'	5.7417	25.2122	1	0.384615	63.6761	5.7417	4.3322	16	0.0816144	1.057	-1.00301	0.306463	-0.52301	-0.162554	3.83816	1	0	1	0		0.0282989	10.8055	1.11778e+06
2017	'000338.SZ'	151600000000	141700000000	4810000000	4810000000	310000000000	2831000000	72.8267	7.6927	191	267500000000	0.00071573	-3.81902	2542000000	0	'C'	21	5	4	25.7443	22.294	22.294	'000338.SZ'	311200000	19.5559	'C'	2.6759	25.6769	1	0.384615	72.8267	2.6759	7.6927	25	0.0805748	1.20457	-0.807177	0.296455	-0.56555	0.128296	3.81902	1	0	1	0		0.0217066	11.416	2375979
2018	'000338.SZ'	159300000000	146500000000	5185000000	5185000000	310000000000	7282000000	70.2829	20.3301	345	452600000000	0.00070826	-3.72856	3684000000	0	'C'	21	4	4	25.7938	22.369	22.369	'000338.SZ'	320200000	19.5845	'C'	3.3842	25.7105	1	0.357143	70.2829	3.3842	20.3301	16	0.10761	1.75752	-0.066677	0.284738	-0.723197	1.25238	3.72856	1	0	1	0		0.0297755	11.8232	3.66092e+06
2019	'000338.SZ'	174400000000	161400000000	5589000000	5589000000	310000000000	11310000000	69.6705	23.2251	323	616400000000	0.0005172	-3.73715	5394000000	0	'C'	21	5	4	25.8844	22.4441	22.4441	'000338.SZ'	343400000	19.6543	'C'	2.7733	25.8069	1	0.333333	69.6705	2.7733	23.2251	25	0.109661	1.88446	0.102416	0.278584	-0.759623	1.50583	3.73715	1	0	1	0	11875	0.0316336	11.9462	3.78253e+06
2020	'000338.SZ'	197500000000	186300000000	5491000000	5491000000	310000000000	12910000000	70.5383	21.5406	608	1872000000000	0.00037346	-3.5696	5766000000	0	'C'	21	5	4	26.009	22.4263	22.4263	'000338.SZ'	390800000	19.7838	'C'	3.2516	25.9505	1	0.333333	70.5383	3.2516	21.5406	25	0.111922	1.81038	0.004479	0.285058	-0.738168	1.36175	3.5696	1	0	1	0		0.0310221	12.0297	3.97884e+06
2021	'000338.SZ'	203500000000	191000000000	5965000000	5965000000	310000000000	11280000000	70.2924	19.0967	533	894700000000	0.00029604	-3.57782	6011000000	0	'C'	21	5	4	26.0392	22.5092	22.5092	'000338.SZ'	393700000	19.791	'C'	4.4164	25.9757	1	0.333333	70.2924	4.4164	19.0967	25	0.107082	1.70342	-0.138673	0.287649	-0.707652	1.14474	3.57782	1	0	1	0		0.0306337	12.1164	4.35376e+06
2022	'000338.SZ'	175200000000	171400000000	6134000000	6134000000	310000000000	12760000000	62.8357	15.1577	411	689300000000	0.00046552	-3.52432	6635000000	0	'C'	21	5	4	25.889	22.5371	22.5371	'000338.SZ'	336100000	19.6331	'C'	4.1466	25.867	1	0.333333	62.8357	4.1466	15.1577	25	0.0990158	1.53104	-0.369435	0.291603	-0.658487	0.794724	3.52432	1	0	1	0		0.030929	12.2035	4.73885e+06
2010	'000400.SZ'	3856000000	3664000000	16843267	16843267	19000000000	158300000	44.9573	5.928	49	297800000000		-4.22752	296100000	0	'C'	27	4	4	22.0728	16.6395	16.6395	'000400.SZ'	38032588	17.454	'C'	3.5623	22.0219	1	0.333333	44.9573	3.5623	5.928	16	0.0137024	0.561389	-0.247033	0.0111149	0.388215	0.713685	4.22752	1	0	1	0				1102105
2011	'000400.SZ'	4362000000	4063000000	4.44324e+06	4.44324e+06	19000000000	238400000	52.0769	6.2821	59	406500000000	0.00095919	-4.20535	156900000	0	'C'	27	4	4	22.1963	15.3069	15.3069	'000400.SZ'	62292038	17.9473	'C'	-4.2811	22.1251	1	0.333333	52.0769	-4.2811	6.2821	16	0.0135158	0.576943	-0.226408	0.00999578	0.383726	0.744257	4.20535	1	0	1	0		0.0243303	10.0488	636856
2012	'000400.SZ'	6612000000	6086000000	4.12529e+06	4.12529e+06	19000000000	264300000	58.0492	6.3458	61	255200000000	0.00105331	-4.23332	66791102	0	'C'	27	4	4	22.6121	15.2326	15.2326	'000400.SZ'	96380108	18.3838	'C'	2.3208	22.5293	1	0.333333	58.0492	2.3208	6.3458	16	0.0144032	0.579682	-0.222577	0.0105659	0.382988	0.750659	4.23332	1	0	1	0		0.0343595	10.6056	724635
2013	'000400.SZ'	7155000000	6408000000	4.598e+06	4.598e+06	19000000000	381800000	53.9772	12.4635	68	269500000000	0.0008801	-4.22396	96785521	0	'C'	27	3	4	22.691	15.3411	15.3411	'000400.SZ'	101200000	18.4326	'C'	2.0543	22.5809	1	0.333333	53.9772	2.0543	12.4635	9	0.0163973	0.848072	0.134442	-0.00439804	0.305837	1.28395	4.22396	1	0	1	0		0.0435921	10.9169	1.20675e+06
2014	'000400.SZ'	8359000000	7037000000	8.6778e+06	8.6778e+06	19000000000	783500000	53.9619	17.1671	157	739800000000	0.00086386	-4.18918	119400000	0	'C'	27	3	4	22.8466	15.9763	15.9763	'000400.SZ'	99125396	18.4119	'C'	2.5745	22.6745	1	0.375	53.9619	2.5745	17.1671	9	0.0161491	1.05454	0.408704	-0.0173951	0.246386	1.69223	4.18918	1	0	1	0		0.0365769	10.9797	1.38414e+06
2015	'000400.SZ'	7346000000	6558000000	9.65413e+06	9.65413e+06	19000000000	1055000000	42.2345	23.7167	100	263300000000	0.00070116	-4.15879	210300000	0	'C'	27	4	4	22.7175	16.0829	16.0829	'000400.SZ'	84573872	18.2531	'C'	-11.7175	22.6039	1	0.333333	42.2345	-11.7175	23.7167	16	0.0131612	1.3422	0.790257	-0.0377062	0.163402	2.25816	4.15879	1	0	1	0		0.0398524	11.1817	1.39552e+06
2016	'000400.SZ'	9607000000	8643000000	9.44136e+06	9.44136e+06	19000000000	736000000	44.9712	12.0511	117	157900000000	0.00058331	-4.16382	179400000	0	'C'	27	5	4	22.9858	16.0606	16.0606	'000400.SZ'	111300000	18.5276	'C'	-4.0488	22.88	1	0.333333	44.9712	-4.0488	12.0511	25	0.0110192	0.830314	0.109688	-0.00778132	0.310643	1.24286	4.16382	1	0	1	0		0.0317949	11.1136	1.24114e+06
2017	'000400.SZ'	10330000000	9621000000	8.02446e+06	8.02446e+06	19000000000	883100000	47.2021	13.0192	180	251600000000	0.00054809	-4.17131	152300000	0	'C'	27	4	4	23.0584	15.898	15.898	'000400.SZ'	125200000	18.6454	'C'	-4.2444	22.9872	1	0.333333	47.2021	-4.2444	13.0192	16	0.0139053	0.872622	0.166522	-0.00799622	0.298628	1.32978	4.17131	1	0	1	0		0.0321949	11.2666	1.63107e+06
2018	'000400.SZ'	8217000000	7981000000	7.3589e+06	7.3589e+06	19000000000	992600000	46.9273	8.3884	139	46500000000		-4.20111	101000000	0	'C'	27	5	4	22.8294	15.8114	15.8114	'000400.SZ'	102000000	18.4404	'C'	-3.1688	22.8003	1	0.333333	46.9273	-3.1688	8.3884	25	0.0120085	0.669488	-0.103775	0.00300628	0.356999	0.925718	4.20111	1	0	1	0		0.0320455	11.3696	1824571
2019	'000400.SZ'	10160000000	9740000000	5.04652e+06	5.04652e+06	19000000000	566500000	42.6969	2.6047	117	31490000000	0.00023664	-4.22583	81575711	0	'C'	27	5	4	23.0413	15.4342	15.4342	'000400.SZ'	140000000	18.7571	'C'	-2.549	22.9995	1	0.333333	42.6969	-2.549	2.6047	25	0.00923492	0.415808	-0.441419	0.0164091	0.429871	0.420669	4.22583	1	0	1	0	65514.6	0.0349003	11.4492	1.51541e+06
2020	'000400.SZ'	11190000000	10390000000	6.98316e+06	6.98316e+06	19000000000	384900000	42.498	5.367	97	34910000000	0	-4.21548	66850625	0	'C'	27	5	4	23.1384	15.759	15.759	'000400.SZ'	141000000	18.764	'C'	3.7728	23.0641	1	0.333333	42.498	3.7728	5.367	25	0.00876364	0.537081	-0.280395	0.00850362	0.394932	0.660121	4.21548	1	0	1	0	90257.1	0.0355489	11.5094	1.8867e+06
2021	'000400.SZ'	11990000000	11140000000	7.25564e+06	7.25564e+06	19000000000	762500000	45.2629	8.5235	89	30960000000		-4.19343	149800000	0	'C'	27	5	4	23.2074	15.7973	15.7973	'000400.SZ'	149400000	18.8224	'C'	-5.5968	23.1339	1	0.333333	45.2629	-5.5968	8.5235	25	0.00842281	0.675647	-0.0963663	-0.00036444	0.355022	0.933938	4.19343	1	0	1	0	90067.9	0.0316942	11.4724	2.01752e+06
2022	'000400.SZ'	14920000000	13920000000	9.18767e+06	9.18767e+06	19000000000	913600000	42.5149	8.009	286	244600000000		-4.12675	108000000	0	'C'	27	5	4	23.4258	16.0334	16.0334	'000400.SZ'	174100000	18.9752	'C'	1.5765	23.3564	1	0.333333	42.5149	1.5765	8.009	25	0.00710067	0.653149	-0.126543	-7.292e-05	0.361423	0.887957	4.12675	1	0	1	0	78781.7	0.0349037	11.635	2.1969e+06
2010	'000401.SZ'	11060000000	9658000000	70927232	70927232	63000000000	921300000	64.3191	15.6009	123	702600000000	0.00084774	-4.22237	5527000000	0	'C'	29	6	4	23.127	18.0772	18.0772	'000401.SZ'	73226718	18.1091	'C'	3.2367	22.9911	1	0.333333	64.3191	3.2367	15.6009	36	0.0656028	0.792634	0.547784	-0.0497568	0.582064	1.87273	4.22237	1	0	1	0				540322
2011	'000401.SZ'	15730000000	14110000000	168400000	168400000	63000000000	1490000000	69.2911	18.9364	138	826400000000	0.00235192	-4.19465	4711000000	0	'C'	29	6	4	23.4787	18.9419	18.9419	'000401.SZ'	81881134	18.2208	'C'	1.4539	23.37	1	0.333333	69.2911	1.4539	18.9364	36	0.0742948	0.93848	0.743435	-0.0515457	0.540573	2.17094	4.19465	1	0	1	0				700525
2012	'000401.SZ'	14610000000	15010000000	84864170	84864170	63000000000	1867000000	65.4412	15.6104	129	384600000000	0.0043367	-4.24023	2177000000	0	'C'	29	6	4	23.4052	18.2566	18.2566	'000401.SZ'	92018729	18.3375	'C'	0.7686	23.4321	1	0.25	65.4412	0.7686	15.6104	36	0.0648822	0.793097	0.548244	-0.0503862	0.58189	1.87285	4.24023	1	0	1	0				904437
2013	'000401.SZ'	15710000000	15960000000	75756708	75756708	63000000000	271500000	67.7956	1.5596	137	245400000000	0.00749656	-4.24959	1845000000	0	'C'	29	6	4	23.4776	18.143	18.143	'000401.SZ'	102100000	18.4414	'C'	1.0526	23.4936	1	0.333333	67.7956	1.0526	1.5596	36	0.0532337	0.177126	-0.272665	-0.0219385	0.758554	0.641077	4.24959	1	0	1	0		0.00013324	5.72391	808886
2014	'000401.SZ'	15660000000	16590000000	91566963	91566963	63000000000	5387249	67.7456	2.926	89	71800000000	0.0100709	-4.2922	852200000	0	'C'	29	6	4	23.4747	18.3326	18.3326	'000401.SZ'	96579643	18.3859	'C'	2.456	23.5323	1	0.333333	67.7456	2.456	2.926	36	0.0427955	0.237767	-0.194349	-0.0343966	0.740503	0.749524	4.2922	1	0	1	0		0.00015083	5.88564	869726
2015	'000401.SZ'	11110000000	13890000000	91890898	91890898	63000000000	-76742533	69.4987	0.293	120	209500000000	0.00820728	-4.25536	685800000	0	'C'	29	4	4	23.131	18.3361	18.3361	'000401.SZ'	68419890	18.0412	'C'	4.7573	23.3545	1	0.333333	69.4987	4.7573	0.293	16	0.0383749	0.122482	-0.348474	-0.0309401	0.77344	0.516508	4.25536	1	0	1	0		0.00014823	5.83652	821821
2016	'000401.SZ'	12340000000	13200000000	107800000	107800000	63000000000	-984300000	72.5467	-15.697	86	50830000000	0.00424178	-4.27278	634900000	0	'C'	29	5	4	23.2357	18.4954	18.4954	'000401.SZ'	72689800	18.1017	'C'	5.1834	23.3037	1	0.375	72.5467	5.1834	-15.697	25	0.0358468	-0.579188	-1.28127	0.0104195	0.975294	-0.874748	4.27278	1	0	1	0		0.00014778	5.91417	674167
2017	'000401.SZ'	15290000000	15170000000	92555561	92555561	63000000000	-1782000000	73.0765	0.5276	118	123500000000	0.00358396	-4.26471	500700000	0	'C'	29	4	4	23.4504	18.3433	18.3433	'000401.SZ'	93986902	18.3587	'C'	9.9709	23.4428	1	0.333333	73.0765	9.9709	0.5276	16	0.0366173	0.132891	-0.335023	-0.0330501	0.770344	0.535162	4.26471	1	0	1	0		0.0001564	6.10099	848593
2018	'000401.SZ'	30850000000	27990000000	109000000	109000000	63000000000	889000000	72.5263	1.1003	82	38600000000	0.00236502	-4.24967	607800000	0	'C'	29	5	4	24.1524	18.5067	18.5067	'000401.SZ'	181200000	19.0152	'C'	3.4656	24.0551	1	0.333333	72.5263	3.4656	1.1003	25	0.0318902	0.15833	-0.302245	-0.0385667	0.762751	0.58027	4.24967	1	0	1	0		0.00016928	6.19105	1.07492e+06
2019	'000401.SZ'	34510000000	29250000000	203400000	203400000	63000000000	2010000000	61.5594	12.0306	153	66060000000	0.00437303	-4.26086	1024000000	0	'C'	29	6	4	24.2644	19.1306	19.1306	'000401.SZ'	170500000	18.9541	'C'	3.9663	24.0993	1	0.333333	61.5594	3.9663	12.0306	36	0.0464052	0.637154	0.337065	-0.0561288	0.625733	1.54382	4.26086	1	0	1	0	2.54272	0.00072509	7.71057	1531631
2020	'000401.SZ'	35480000000	29860000000	154000000	154000000	63000000000	4624000000	52.5172	18.0456	254	165800000000	0.00411813	-4.22503	2333000000	0	'C'	29	7	4	24.2922	18.8528	18.8528	'000401.SZ'	189300000	19.059	'C'	7.1344	24.1198	1	0.333333	52.5172	7.1344	18.0456	49	0.0504701	0.900903	0.688367	-0.069079	0.550035	2.07023	4.22503	1	0	1	0		0.00118352	7.99833	1.42869e+06
2021	'000401.SZ'	36340000000	32540000000	121300000	121300000	63000000000	4336000000	45.4608	17.2403	144	69600000000	0.00418058	-4.24685	2302000000	0	'C'	29	8	4	24.3161	18.6138	18.6138	'000401.SZ'	207200000	19.1493	'C'	7.9188	24.2059	1	0.428571	45.4608	7.9188	17.2403	64	0.0473504	0.865757	0.640997	-0.0695023	0.559976	1.99723	4.24685	1	0	1	0	0	0.00164883	8.32994	1513507
2022	'000401.SZ'	34540000000	33460000000	86854371	86854371	63000000000	4467000000	44.0104	11.3499	115	142800000000	0.00259199	-4.18961	2482000000	0	'C'	29	6	4	24.2655	18.2797	18.2797	'000401.SZ'	216100000	19.1914	'C'	3.4207	24.2335	1	0.333333	44.0104	3.4207	11.3499	36	0.0356872	0.607961	0.295966	-0.0632552	0.633527	1.4742	4.18961	1	0	1	0		0.00165225	8.3789	1.58728e+06
2010	'000402.SZ'	8110000000	6236000000	113300000	113300000	160000000000	1632000000	62.3564	9.0836	112	796100000000		-4.10741	133200000	0	'K'	27	6	4	22.8164	18.5458	18.5458	'000402.SZ'	47129743	17.6684	'K'	-17.7391	22.5537	1	0.333333	62.3564	-14.356	9.0836	36	0.021254	-0.326825	1.02638	-0.125662	-1.11986	-0.545969	4.10741	1	0	1	0				7.05717e+06
2011	'000402.SZ'	9637000000	7934000000	147700000	147700000	160000000000	1062000000	68.1675	10.9973	57	219700000000		-4.16142	81431936	0	'K'	27	5	4	22.9889	18.8104	18.8104	'000402.SZ'	52036751	17.7675	'K'	-16.3696	22.7945	1	0.333333	68.1675	-14.356	10.9973	25	0.0307822	-0.243438	1.13922	-0.122885	-1.14332	-0.370421	4.16142	1	0	1	0				4.55379e+06
2012	'000402.SZ'	17230000000	14890000000	173400000	173400000	160000000000	2988000000	69.0309	11.5242	103	283900000000		-4.17124	23436670	0	'K'	27	5	4	23.5701	18.9713	18.9713	'000402.SZ'	88991558	18.3041	'K'	-1.4956	23.424	1	0.333333	69.0309	-1.4956	11.5242	25	0.0282059	-0.220147	1.16961	-0.126475	-1.15018	-0.327183	4.17124	1	0	1	0				3.86729e+06
2013	'000402.SZ'	19880000000	15520000000	178500000	178500000	160000000000	1802000000	69.9479	11.9725	111	261400000000		-4.159	56844308	0	'K'	27	5	4	23.7131	19	19	'000402.SZ'	101900000	18.4391	'K'	-7.4005	23.4657	1	0.333333	69.9479	-7.4005	11.9725	25	0.0272618	-0.20041	1.19563	-0.128485	-1.15591	-0.289172	4.159	1	0	1	0				6.5753e+06
2014	'000402.SZ'	22040000000	18970000000	205700000	205700000	160000000000	2727000000	67.8514	13.7444	99	109300000000		-4.18593	197200000	0	'K'	27	5	4	23.8159	19.142	19.142	'000402.SZ'	108500000	18.5025	'K'	-3.7026	23.6663	1	0.333333	67.8514	-3.7026	13.7444	25	0.0210903	-0.122243	1.29815	-0.138472	-1.17876	-0.141325	4.18593	1	0	1	0				7.98818e+06
2015	'000402.SZ'	15560000000	14570000000	155700000	155700000	160000000000	2683000000	69.3987	12.5916	192	411000000000		-4.0753	155700000	0	'K'	27	4	4	23.4683	18.8633	18.8633	'000402.SZ'	82818145	18.2322	'K'	-8.1983	23.4023	1	0.333333	69.3987	-8.1983	12.5916	16	0.021093	-0.172842	1.23093	-0.135335	-1.1642	-0.241446	4.0753	1	0	1	0				8.67213e+06
2016	'000402.SZ'	19850000000	17840000000	326900000	326900000	160000000000	3422000000	72.555	9.0663	119	75690000000		-4.08633	67820072	0	'K'	27	5	4	23.7116	19.605	19.605	'000402.SZ'	85976428	18.2696	'K'	-15.9515	23.6047	1	0.333333	72.555	-14.356	9.0663	25	0.0119128	-0.326987	1.02415	-0.133439	-1.12034	-0.556625	4.08633	1	0	1	0				5.6972e+06
2017	'000402.SZ'	25520000000	22190000000	325400000	325400000	160000000000	1981000000	72.4098	10.5367	171	72640000000		-4.104	79982291	0	'K'	27	6	4	23.9627	19.6005	19.6005	'000402.SZ'	110700000	18.522	'K'	6.9869	23.8229	1	0.428571	72.4098	6.9869	10.5367	36	0.0162129	-0.262724	1.11046	-0.133835	-1.1386	-0.424703	4.104	1	0	1	0				5.78791e+06
2018	'000402.SZ'	22110000000	16840000000	316500000	316500000	160000000000	3699000000	73.0814	10.4939	221	74850000000		-4.09226	92939153	0	'K'	27	5	4	23.8194	19.5729	19.5729	'000402.SZ'	96625519	18.3864	'K'	0.9026	23.5469	1	0.333333	73.0814	0.9026	10.4939	25	0.00889708	-0.264135	1.107	-0.139847	-1.13861	-0.435589	4.09226	1	0	1	0				7.47272e+06
2019	'000402.SZ'	26180000000	21110000000	400500000	400500000	160000000000	3665000000	74.9551	10.6264	158	28040000000		-4.1658	94929319	0	'K'	27	5	4	23.9884	19.8082	19.8082	'000402.SZ'	107200000	18.49	'K'	-14.2414	23.7728	1	0.333333	74.9551	-14.2414	10.6264	25	0.00929215	-0.258344	1.11478	-0.139876	-1.14025	-0.423694	4.1658	1	0	1	0				6.21686e+06
2020	'000402.SZ'	18120000000	14210000000	276800000	276800000	160000000000	4636000000	75.9361	10.3247	188	53660000000		-4.13766	52601773	0	'K'	27	6	4	23.6204	19.4388	19.4388	'000402.SZ'	82184776	18.2245	'K'	2.4129	23.3772	1	0.333333	75.9361	2.4129	10.3247	36	0.0102627	-0.271648	1.09731	-0.138243	-1.13637	-0.448946	4.13766	1	0	1	0				6.77114e+06
2021	'000402.SZ'	24160000000	23380000000	273700000	273700000	160000000000	3364000000	76.4757	7.0275	140	34350000000		-4.16563	64012208	0	'K'	27	6	4	23.9078	19.4275	19.4275	'000402.SZ'	109900000	18.515	'K'	-4.6517	23.8753	1	0.333333	76.4757	-4.6517	7.0275	36	0.00790376	-0.416218	0.904726	-0.131253	-1.09488	-0.737629	4.16563	1	0	1	0				5.10749e+06
2022	'000402.SZ'	20510000000	20880000000	287400000	287400000	160000000000	2285000000	74.15	4.4692	103	39770000000		-4.17947	105200000	0	'K'	27	5	4	23.744	19.4762	19.4762	'000402.SZ'	92038495	18.3377	'K'	5.7539	23.7622	1	0.375	74.15	5.7539	4.4692	25	0.0076609	-0.528491	0.755505	-0.124501	-1.06258	-0.960063	4.17947	1	0	1	0				7.30872e+06
2010	'000403.SZ'	545700000	554600000	14520927	14520927	7900000000	-177600000	89.0046	96.3497	0		0.136767	-4.1688	36460027	1	'C'	28	4	4	20.1175	16.4911	16.4911	'000403.SZ'	5.60906e+06	15.5399	'C'	14.3652	20.1338	0	0.375	86.9722	14.3652	25.0916	16	0.0334367	1.30625	0.98506	-0.0634831	0.303639	2.53147	4.1688	0	1	1	0				201170
2011	'000403.SZ'	461100000	408000000	15150408	15150408	7900000000	-44836095	70.3921	36.4529	0		0.143206	-4.1688	73579948	1	'C'	28	3	4	19.9491	16.5335	16.5335	'000403.SZ'	4.68389e+06	15.3596	'C'	12.0101	19.8267	0	0.375	70.3921	12.0101	25.0916	9	0.0244452	1.30683	0.983882	-0.0710143	0.302962	2.52266	4.1688	0	1	1	0		0.0306668	10.2818	561392
2012	'000403.SZ'	469800000	416700000	18493203	18493203	7900000000	4.49383e+06	70.5722	22.9803	0		0.149948	-4.1688	180300000	1	'C'	28	2	4	19.9679	16.7329	16.7329	'000403.SZ'	4.51587e+06	15.3231	'C'	3.5734	19.848	0	0.375	70.5722	3.5734	22.9803	4	0.0253809	1.2141	0.860883	-0.0644899	0.32971	2.3402	4.1688	0	1	1	0		0.0296195	10.2734	469042
2013	'000403.SZ'	477700000	418900000	15987669	15987669	7900000000	26085358	73.0624	15.2372	0		0.210046	-4.1688	163000000	1	'C'	28	1	4	19.9845	16.5873	16.5873	'000403.SZ'	4.78109e+06	15.3802	'C'	9.0435	19.853	0	0.333333	73.0624	9.0435	15.2372	1	0.0236406	0.874352	0.40911	-0.0448939	0.427418	1.66599	4.1688	0	1	1	0		0.0152761	10.1445	732955
2014	'000403.SZ'	489500000	420100000	33972877	33972877	7900000000	50584429	70.3759	26.5005	0		0.270357	-4.27612	71049394	1	'C'	28	1	4	20.0089	17.3411	17.3411	'000403.SZ'	3.97411e+06	15.1953	'C'	6.5752	19.856	0	0.333333	70.3759	6.5752	25.0916	1	0.0203374	1.30709	0.983344	-0.074455	0.302653	2.51863	4.27612	0	1	1	0		0.022643	10.4248	598641
2015	'000403.SZ'	500300000	432000000	31635326	31635326	7900000000	97893691	61.5809	33.8801	11	35060000000	0.300114	-4.27767	59394349	1	'C'	28	1	4	20.0307	17.2698	17.2698	'000403.SZ'	4142753	15.2369	'C'	-1.5878	19.8838	0	0.333333	61.5809	-1.5878	25.0916	1	0.017732	1.30726	0.983003	-0.0766372	0.302457	2.51608	4.27767	0	1	1	0		0.0159867	10.1551	659698
2016	'000403.SZ'	567400000	515500000	20537551	20537551	7900000000	54124917	58.4694	16.8004	22	121600000000	0.321741	-4.27048	98031472	1	'C'	28	1	4	20.1566	16.8378	16.8378	'000403.SZ'	5297652	15.4828	'C'	5.0974	20.0606	0	0.375	58.4694	5.0974	16.8004	1	0.0160858	0.943446	0.49928	-0.0554721	0.407098	1.79435	4.27048	0	1	1	0		0.0190689	10.4393	708597
2017	'000403.SZ'	685400000	607200000	36166345	36166345	7900000000	57362499	56.0119	10.2191	44	252700000000	0.317749	-4.26593	39871731	1	'C'	28	2	4	20.3455	17.4036	17.4036	'000403.SZ'	5.46864e+06	15.5145	'C'	-1.3534	20.2243	0	0.375	56.0119	-1.3534	10.2191	4	0.0149647	0.654653	0.11534	-0.0385165	0.490172	1.22165	4.26593	0	1	1	0		0.0215946	10.6272	871638
2018	'000403.SZ'	859800000	772500000	45231817	45231817	7900000000	30729362	58.9444	3.8927	12	25290000000	0.358275	-4.27	35019888	0	'C'	28	1	4	20.5723	17.6273	17.6273	'000403.SZ'	6.44769e+06	15.6792	'C'	-4.1478	20.4651	0	0.375	58.9444	-4.1478	3.8927	1	0.0116427	0.377187	-0.254024	-0.0240973	0.56986	0.668926	4.27	0	1	1	0		0.0222553	10.1831	616902
2019	'000403.SZ'	915700000	745500000	45658891	45658891	7900000000	54480534	52.9828	13.409	9	6846000000	0.270641	-4.27496	41112622	0	'C'	28	1	4	20.6352	17.6367	17.6367	'000403.SZ'	6.84832e+06	15.7395	'C'	0.5186	20.4296	0	0.333333	52.9828	0.5186	13.409	1	0.0119922	0.794853	0.300972	-0.0496796	0.449642	1.49579	4.27496	0	1	1	0		0.021698	10.1997	808884
2020	'000403.SZ'	1050000000	834300000	50746881	50746881	7900000000	122600000	36.9631	22.3162	32	32600000000		-4.26663	40179593	0	'C'	28	1	4	20.772	17.7424	17.7424	'000403.SZ'	7.62568e+06	15.847	'C'	3.3657	20.5421	0	0.428571	36.9631	3.3657	22.3162	1	0.00996208	1.18594	0.820136	-0.0755988	0.336941	2.26741	4.26663	0	1	1	0		0.0261777	10.5465	1.04646e+06
2021	'000403.SZ'	1972000000	1601000000	65651293	65651293	7900000000	134600000	41.4924	21.0661	61	174400000000	0	-4.20891	326200000	0	'C'	28	2	4	21.4022	17.9999	17.9999	'000403.SZ'	13332768	16.4057	'C'	-8.1325	21.1936	0	0.428571	41.4924	-8.1325	21.0661	4	0.00733169	1.13124	0.746891	-0.074403	0.352539	2.15626	4.20891	0	1	1	0		0.0155812	10.2593	1.16401e+06
2022	'000403.SZ'	2405000000	1765000000	56048179	56048179	7900000000	384700000	10.7236	10.7273	125	241300000000	0	-4.19836	378600000	0	'C'	28	2	4	21.6009	17.8417	17.8417	'000403.SZ'	16993619	16.6483	'C'	1.928	21.2914	0	0.384615	14.2307	1.928	10.7273	4	0.00839526	0.677378	0.144115	-0.0454007	0.483256	1.25935	4.19836	0	1	1	0	30869.8	0.00894533	10.5705	1.21188e+06
2010	'000404.SZ'	4617000000	4535000000	40219355	40219355	13000000000	133100000	68.8138	17.8215	6	18570000000	0.00017816	-4.21969	194100000	0	'C'	27	4	4	22.253	17.5099	17.5099	'000404.SZ'	35768881	17.3926	'C'	-6.6529	22.235	1	0.333333	68.8138	-6.6529	17.8215	16	0.00615269	1.0839	0.445556	-0.0275473	0.237364	1.73927	4.21969	1	0	1	0		0.0265029	9.42012	562109
2011	'000404.SZ'	5368000000	5341000000	37235875	37235875	13000000000	129800000	75.2424	3.5275	1	77702666	0.00016446	-4.22349	94705772	0	'C'	27	3	4	22.4037	17.4328	17.4328	'000404.SZ'	42485824	17.5647	'C'	4.6142	22.3986	1	0.333333	75.2424	4.6142	3.5275	9	0.00396268	0.456649	-0.388296	0.00948402	0.417814	0.49565	4.22349	1	0	1	0		0.0263027	9.64038	751223
2012	'000404.SZ'	5601000000	5418000000	46978010	46978010	13000000000	38430005	77.6426	5.4297	1	1915000000	0.00011094	-4.16617	149900000	0	'C'	27	3	4	22.4463	17.6652	17.6652	'000404.SZ'	41563991	17.5427	'C'	5.8148	22.413	1	0.333333	77.6426	5.8148	5.4297	9	0.00435315	0.540115	-0.277317	0.00463895	0.393807	0.661244	4.16617	1	0	1	0		0.0285109	9.84972	846280
2013	'000404.SZ'	6710000000	6467000000	86800233	86800233	13000000000	153900000	76.3796	16.3183	8	3447000000	0.0007471	-4.19285	304100000	0	'C'	27	3	4	22.6269	18.2791	18.2791	'000404.SZ'	41988461	17.5529	'C'	1.3076	22.59	1	0.333333	76.3796	1.3076	16.3183	9	0.00572038	1.01795	0.357839	-0.0238222	0.256326	1.60829	4.19285	1	0	1	0		0.0295683	10.0593	936225
2014	'000404.SZ'	7003000000	6702000000	122500000	122500000	13000000000	256200000	60.9224	12.3618	2	1509000000	0.00055166	-4.23015	342600000	0	'C'	27	3	4	22.6696	18.6233	18.6233	'000404.SZ'	39828968	17.5001	'C'	-7.4663	22.6257	1	0.333333	60.9224	-7.4663	12.3618	9	0.00731019	0.844189	0.127321	-0.0117328	0.306438	1.26622	4.23015	1	0	1	0		0.0329009	10.4402	1.09605e+06
2015	'000404.SZ'	6856000000	6520000000	121100000	121100000	13000000000	285100000	59.1573	9.4007	2	599500000	0.00046538	-4.23695	183900000	0	'C'	27	4	4	22.6484	18.6122	18.6122	'000404.SZ'	39114269	17.482	'C'	6.1335	22.5982	1	0.333333	59.1573	6.1335	9.4007	16	0.00661202	0.714265	-0.0454488	-0.00426626	0.343801	1.00835	4.23695	1	0	1	0		0.0321314	10.3664	1.0485e+06
2016	'000404.SZ'	6965000000	6586000000	106000000	106000000	13000000000	316900000	57.4696	10.1445	29	28570000000	0.00031689	-4.23796	196400000	0	'C'	27	5	4	22.6642	18.4792	18.4792	'000404.SZ'	41229620	17.5347	'C'	7.397	22.6081	1	0.333333	57.4696	7.397	10.1445	25	0.00710519	0.74688	-0.002009	-0.00587559	0.33444	1.07344	4.23796	1	0	1	0		0.0339631	10.4749	1.0256e+06
2017	'000404.SZ'	8114000000	7923000000	71527910	71527910	13000000000	342000000	59.8875	10.7692	49	46980000000	0.00055074	-4.2378	177700000	0	'C'	27	4	4	22.8169	18.0856	18.0856	'000404.SZ'	53576930	17.7966	'C'	-5.3917	22.793	1	0.333333	59.8875	-5.3917	10.7692	16	0.00625042	0.774354	0.0343089	-0.00829011	0.326482	1.12685	4.2378	1	0	1	0		0.0272629	10.4418	1.08036e+06
2018	'000404.SZ'	8911000000	8806000000	89863941	89863941	13000000000	326800000	60.2868	3.4719	10	328000000	0.00136997	-4.23648	192000000	0	'C'	27	5	4	22.9105	18.3138	18.3138	'000404.SZ'	55225938	17.8269	'C'	-3.3768	22.8987	1	0.375	60.2868	-3.3768	3.4719	25	0.00564578	0.454101	-0.391318	0.0110449	0.418643	0.49247	4.23648	1	0	1	0	2381.08	0.0267194	10.6309	1.25976e+06
2019	'000404.SZ'	9589000000	9538000000	143700000	143700000	13000000000	139000000	58.2463	2.2734	16	526800000	0.00096951	-4.21844	146500000	0	'C'	27	4	4	22.9839	18.7832	18.7832	'000404.SZ'	52169867	17.77	'C'	1.1927	22.9785	1	0.333333	58.2463	1.1927	2.2734	16	0.00546472	0.401508	-0.461233	0.014152	0.433773	0.3882	4.21844	1	0	1	0	8613.63	0.029278	10.5505	1.15171e+06
2020	'000404.SZ'	10450000000	10350000000	131300000	131300000	13000000000	136100000	58.4174	0.9552	11	2774000000		-4.21975	116500000	0	'C'	27	5	4	23.0702	18.6933	18.6933	'000404.SZ'	58307259	17.8812	'C'	9.2407	23.0602	1	0.333333	58.4174	9.2407	0.9552	25	0.00611314	0.343608	-0.53802	0.0182794	0.450478	0.274346	4.21975	1	0	1	0	7631.57	0.0309821	10.6139	1.22907e+06
2021	'000404.SZ'	13200000000	13080000000	170400000	170400000	13000000000	116000000	59.6269	3.5535	3	223600000		-4.23104	290700000	0	'C'	27	5	4	23.3034	18.9538	18.9538	'000404.SZ'	68487741	18.0422	'C'	-1.0639	23.2942	1	0.375	59.6269	-1.0639	3.5535	25	0.00558399	0.457686	-0.386567	0.0107713	0.417607	0.499497	4.23104	1	0	1	0	5793.57	0.0362299	10.8373	1.34219e+06
2022	'000404.SZ'	13100000000	12710000000	197600000	197600000	13000000000	224800000	60.6311	5.4929	10	426600000		-4.22809	250700000	0	'C'	27	4	4	23.2955	19.1016	19.1016	'000404.SZ'	65220051	17.9933	'C'	10.8745	23.2653	1	0.333333	60.6311	10.8745	5.4929	16	0.00577872	0.542798	-0.273444	0.00566116	0.393116	0.668131	4.22809	1	0	1	0	1381.79	0.0386864	11	1.74107e+06
2010	'000407.SZ'	2153000000	2281000000	6107200	6107200	7000000000	271500000	52.568	22.4716	9	41240000000		-4.31641	159600000	0	'D'	29	5	4	21.4899	15.625	15.625	'000407.SZ'	28139553	17.1527	'D'	-15.88	21.5481	0	0.545455	52.568	-14.356	22.4716	25	0.0616319	0.966176	1.08398	-0.0885795	0.311354	2.27293	4.31641	0	1	1	0		0.00169028	7.75286	834731
2011	'000407.SZ'	2289000000	2353000000	6.53807e+06	6.53807e+06	7000000000	127100000	53.25	22.2149	7	26830000000		-4.31498	67357287	0	'D'	29	4	4	21.5513	15.6932	15.6932	'000407.SZ'	29359408	17.1951	'D'	-4.8417	21.5792	0	0.545455	53.25	-4.8417	22.2149	16	0.225387	0.944444	1.09046	0.0492778	0.326923	2.41111	4.31498	0	1	1	0		0.0015806	7.99912	1.30219e+06
2012	'000407.SZ'	2187000000	2354000000	6112470	6112470	7000000000	323500000	55.2447	0.5856	14	4040000000		-4.29353	108000000	0	'D'	29	4	4	21.5056	15.6258	15.6258	'000407.SZ'	28579051	17.1682	'D'	-8.5541	21.5794	0	0.545455	55.2447	-8.5541	0.5856	16	0.186641	-0.00243012	-0.175941	0.075635	0.597306	0.49457	4.29353	0	1	1	0		0.00043845	6.78665	1.47565e+06
2013	'000407.SZ'	2233000000	2362000000	7.37436e+06	7.37436e+06	7000000000	-23410432	58.5817	-12.0525	3	526900000		-4.31587	187900000	0	'D'	29	1	4	21.5265	15.8135	15.8135	'000407.SZ'	27700933	17.137	'D'	4.1363	21.5827	0	0.363636	58.5817	4.1363	-12.0525	1	0.162575	-0.555602	-0.916093	0.0898407	0.755186	-0.626669	4.31587	0	1	1	0		0.00415674	9.04831	1.40893e+06
2014	'000407.SZ'	2872000000	3005000000	9.99882e+06	9.99882e+06	7000000000	16118748	61.5876	1.8642	4	4065000000		-4.3112	108400000	0	'D'	29	4	4	21.7784	16.118	16.118	'000407.SZ'	32746869	17.3043	'D'	-1.3628	21.8235	0	0.363636	61.5876	-1.3628	1.8642	16	0.168378	0.0548571	-0.10377	0.0568618	0.579776	0.587724	4.3112	0	1	1	0		0.00699693	9.64096	1.40606e+06
2015	'000407.SZ'	2509000000	2616000000	13112422	13112422	7000000000	-34431068	50.6253	2.5501	11	18130000000		-4.31751	97769193	0	'D'	29	4	4	21.6433	16.3891	16.3891	'000407.SZ'	26535471	17.094	'D'	3.4235	21.685	0	0.363636	50.6253	3.4235	2.5501	16	0.105924	0.0889538	-0.0719516	0.00268582	0.566408	0.586096	4.31751	0	1	1	0		0.00149848	8.34134	1.95928e+06
2016	'000407.SZ'	2650000000	2995000000	22896518	22896518	7000000000	26657662	49.4332	1.6142	10	9554000000	0.00061883	-4.31625	47889494	0	'D'	29	4	4	21.6977	16.9465	16.9465	'000407.SZ'	24003292	16.9937	'D'	0.4789	21.82	0	0.363636	49.4332	0.4789	1.6142	16	0.0697296	0.0501884	-0.13127	-0.0250854	0.57551	0.469343	4.31625	0	1	1	0		0.0011971	8.08263	1.63479e+06
2017	'000407.SZ'	3828000000	3707000000	23664433	23664433	7000000000	25016926	41.451	-14.9567	9	1776000000	0.0008679	-4.30999	295800000	0	'D'	29	4	4	22.0656	16.9795	16.9795	'000407.SZ'	34359670	17.3524	'D'	0.778	22.0335	0	0.363636	41.451	0.778	-14.9567	16	0.065833	-0.67689	-1.09812	0.0167075	0.784601	-0.973707	4.30999	0	1	1	0		0.00387407	9.24566	1.64686e+06
2018	'000407.SZ'	4676000000	4499000000	35814846	35814846	7000000000	-196200000	46.5132	2.9032	7	341700000	0.00140285	-4.31527	348700000	0	'D'	29	5	4	22.2657	17.3939	17.3939	'000407.SZ'	37409510	17.4374	'D'	7.2199	22.2271	0	0.444444	46.5132	7.2199	2.9032	25	0.0676686	0.106897	-0.0563709	-0.0303164	0.559067	0.579277	4.31527	0	1	1	0		0.00419388	9.56708	2.58471e+06
2019	'000407.SZ'	5348000000	5120000000	59022365	59022365	7000000000	132400000	57.4102	4.6121	6	94595147		-4.30833	184700000	0	'D'	29	4	4	22.4	17.8934	17.8934	'000407.SZ'	37249294	17.4331	'D'	0.5207	22.3565	0	0.4	57.4102	0.5207	4.6121	16	0.0697402	0.181771	0.0435563	-0.0332279	0.53763	0.72973	4.30833	0	1	1	0		0.00274829	9.0856	2.33673e+06
2020	'000407.SZ'	4596000000	4371000000	46288469	46288469	7000000000	214100000	55.2642	5.6856	4	7.04796e+06		-4.30633	308800000	0	'D'	29	2	4	22.2485	17.6504	17.6504	'000407.SZ'	34246393	17.3491	'D'	7.0537	22.1982	0	0.4	55.2642	7.0537	5.6856	4	0.070989	0.228809	0.106322	-0.0351006	0.52416	0.82419	4.30633	0	1	1	0		0.00296184	9.11491	2.52159e+06
2021	'000407.SZ'	4548000000	4602000000	52514869	52514869	7000000000	206400000	57.0321	5.8329	0		0	-4.31291	286700000	0	'D'	29	3	4	22.2379	17.7766	17.7766	'000407.SZ'	32716808	17.3034	'D'	1.6347	22.2497	0	0.4	57.0321	1.6347	5.8329	9	0.0251257	0.238205	0.108905	-0.0739158	0.518847	0.792041	4.31291	0	1	1	0	21.0949	0.00425532	9.5378	2219392
2022	'000407.SZ'	4645000000	4474000000	43249147	43249147	7000000000	251100000	57.0659	4.3397	2	2.45421e+06		-4.31411	152200000	0	'D'	29	3	4	22.2591	17.5825	17.5825	'000407.SZ'	35269307	17.3785	'D'	0.8777	22.2216	0	0.333333	57.0659	0.8777	4.3397	9	0.0181798	0.17311	0.0209179	-0.0756736	0.537191	0.655546	4.31411	0	1	1	0		0.0038237	9.46265	2174855
2010	'000408.SZ'	223100000	191200000	650615	650615	14000000000	-113500000	73.9263	-79.1931	0		0.236711	-4.20675	85453	1	'C'	27	3	4	19.2232	13.3857	13.3857	'000408.SZ'	5.4307e+06	15.5076	'C'	17.0439	19.0691	0	0.428571	73.9263	16.0972	-20.5794	9	0.00050371	-0.601227	-1.79456	0.0721339	0.722159	-1.60149	4.20675	0	1	1	0				41127.6
2011	'000408.SZ'	218900000	207800000	973506	973506	14000000000	-113600000	62.671	24.0427	0		0.306783	-4.22385	107836	1	'C'	27	1	4	19.2043	13.7887	13.7887	'000408.SZ'	4.76489e+06	15.3768	'C'	16.1777	19.152	0	0.333333	62.671	16.0972	24.0427	1	0.00015494	1.35734	0.807565	-0.0494865	0.158304	2.27372	4.22385	0	1	1	0				122323
2012	'000408.SZ'	33253313	19030129	757157	757157	14000000000	33760908	60.0549	4.4951	0		0.332632	-4.18451	4500	0	'C'	27	1	4	17.3197	13.5373	13.5373	'000408.SZ'	776028	13.5619	'C'	9.5624	16.7615	0	0.333333	60.0549	9.5624	4.4951	1	7.366e-05	0.499367	-0.332379	0.0035957	0.405295	0.575878	4.18451	0	1	1	0				2.30455e+06
2013	'000408.SZ'	192600000	212600000	652158	652158	14000000000	3.98465e+06	60.7177	2.7114	0		0.00651418	-4.19591	11800	0	'C'	27	1	4	19.0762	13.388	13.388	'000408.SZ'	4.68505e+06	15.3599	'C'	-8.2309	19.1749	0	0.333333	60.7177	-8.2309	2.7114	1	1.868e-05	0.42108	-0.436404	0.00839956	0.427829	0.420905	4.19591	0	1	1	0				346389
2014	'000408.SZ'	56645619	106600000	647384	647384	14000000000	-1782.17	66.4357	9.8026	0		0.0033493	-4.17051	296143	0	'C'	27	2	4	17.8523	13.3807	13.3807	'000408.SZ'	1.38067e+06	14.1381	'C'	0.2275	18.4841	0	0.333333	66.4357	0.2275	9.8026	4	6.068e-05	0.732324	-0.0228698	-0.0108464	0.33823	1.03684	4.17051	0	1	1	0				1.86999e+06
2015	'000408.SZ'	119900000	175200000	744211	744211	14000000000	-26161127	69.855	-33.8404	0		0.00301882	-4.21801	118690	0	'C'	27	1	4	18.6022	13.5201	13.5201	'000408.SZ'	2.81161e+06	14.8493	'C'	7.8562	18.9812	0	0.375	69.855	7.8562	-20.5794	1	1.472e-05	-0.601196	-1.79463	0.0717244	0.722123	-1.60197	4.21801	0	1	1	0				1.23143e+06
2016	'000408.SZ'	2603000000	1531000000	17693361	17693361	14000000000	-21904925	83.3984	-56.2211	3	3633000000		-4.23784	426900000	1	'C'	27	1	4	21.6799	16.6887	16.6887	'000408.SZ'	25327438	17.0474	'C'	5.3615	21.149	0	0.375	83.3984	5.3615	-20.5794	1	0.00021607	-0.601209	-1.7946	0.071893	0.722138	-1.60178	4.23784	0	1	1	0				3074458
2017	'000408.SZ'	3173000000	1737000000	17544870	17544870	14000000000	415900000	18.6463	30.2215	0			-4.10131	196900000	0	'C'	27	1	4	21.878	16.6803	16.6803	'000408.SZ'	30949021	17.2479	'C'	0.2778	21.2755	0	0.333333	18.6463	0.2778	25.0916	1	0.00194904	1.40327	0.868967	-0.0508358	0.145186	2.36658	4.10131	0	1	1	0				1.37428e+06
2018	'000408.SZ'	2681000000	1672000000	21629508	21629508	14000000000	1126000000	15.6207	19.4411	10	57030000000		-4.08247	283200000	0	'C'	27	3	4	21.7093	16.8896	16.8896	'000408.SZ'	24668801	17.021	'C'	-22.2675	21.2374	0	0.333333	15.6207	-14.356	19.4411	9	0.00168275	1.15527	0.539419	-0.035695	0.216563	1.87556	4.08247	0	1	1	0				1.7867e+06
2019	'000408.SZ'	2019000000	1432000000	21477601	21477601	14000000000	1292000000	20.7796	12.1713	39	32380000000		-4.14809	114000000	0	'C'	27	4	4	21.4256	16.8825	16.8825	'000408.SZ'	18612813	16.7394	'C'	-7.8782	21.0827	0	0.333333	20.7796	-7.8782	12.1713	16	0.00144962	0.836202	0.115445	-0.0161236	0.308404	1.24393	4.14809	0	1	1	0	0	1.143e-05	4.13873	1.56758e+06
2020	'000408.SZ'	1903000000	1474000000	14458304	14458304	14000000000	449000000	18.0113	4.0185	16	2555000000	0	-4.19262	80482898	1	'C'	27	1	4	21.367	16.4868	16.4868	'000408.SZ'	19589727	16.7905	'C'	4.2973	21.1116	0	0.333333	18.0113	4.2973	4.0185	1	0.00087748	0.478397	-0.360067	0.00556485	0.411377	0.535272	4.19262	0	1	1	0		0.00017389	6.88997	1.18252e+06
2021	'000408.SZ'	3623000000	2060000000	24394228	24394228	14000000000	1.2297e+06	8.764	2.893	0		0	-4.1851	61976346	0	'C'	27	2	4	22.0105	17.0099	17.0099	'000408.SZ'	32243327	17.2888	'C'	7.8119	21.4459	0	0.333333	14.2307	7.8119	2.893	4	0.00064303	0.429011	-0.425732	0.00842874	0.425581	0.437289	4.1851	0	1	1	0		0.00064294	8.15493	1187453
2022	'000408.SZ'	8194000000	2258000000	36799283	36799283	14000000000	1009000000	11.0191	16.4337	94	1067000000000		-3.91747	133700000	0	'C'	27	1	4	22.8267	17.421	17.421	'000408.SZ'	65065170	17.9909	'C'	-11.3256	21.5375	0	0.333333	14.2307	-11.3256	16.4337	1	0.00126548	1.0233	0.363986	-0.0278673	0.254532	1.61395	3.91747	0	1	1	0		0.00163377	9.32485	2.34018e+06
2010	'000409.SZ'	18960000	23556268	262011	262011	2400000000	611724	20.7246	-29.3143	0			-4.28904	11554	1	'I'	30	3	4	16.7578	12.4761	12.4761	'000409.SZ'	594031	13.2947	'I'	-8.7282	16.9749	1	0.428571	20.7246	-8.7282	-20.5794	9	0.00101257	-1.65594	-0.642287	-0.145394	0.0888702	-2.35475	4.28904	1	0	1	0				1.69289e+06
2011	'000409.SZ'	86995285	86411167	132442	132442	2400000000	-12000673	25.0909	-14.6061	0			-4.26575	70395.6	1	'I'	30	3	4	18.2814	11.7939	11.7939	'000409.SZ'	3.29391e+06	15.0076	'I'	8.986	18.2746	1	0.333333	25.0909	8.986	-14.6061	9	0.00088834	-1.39375	-0.293966	-0.16174	0.0133844	-1.83607	4.26575	1	0	1	0				2.10667e+06
2012	'000409.SZ'	299000000	188100000	20196394	20196394	2400000000	-1.02078e+06	11.0442	14.4073	0			-4.20963	130900000	1	'I'	30	2	4	19.5161	16.821	16.821	'000409.SZ'	2.80497e+06	14.8469	'I'	5.7976	19.0523	1	0.333333	14.2307	5.7976	14.4073	4	0.00292575	-0.120427	1.39824	-0.238921	-0.353065	0.685826	4.20963	1	0	1	0				4.14263e+06
2013	'000409.SZ'	409000000	251300000	20125071	20125071	2400000000	4.48504e+06	21.3988	16.3841	0		0.00097821	-4.3548	115100000	0	'I'	30	3	4	19.8293	16.8175	16.8175	'000409.SZ'	3.84037e+06	15.1611	'I'	-19.143	19.3423	1	0.333333	21.3988	-14.356	16.3841	9	0.00900522	-0.0340498	1.51431	-0.239204	-0.377586	0.863474	4.3548	1	0	1	0				6.2302e+06
2014	'000409.SZ'	317600000	343500000	24497832	24497832	2400000000	158500000	38.3685	12.6431	11	4331000000	0.0009412	-4.35705	225400000	0	'I'	30	4	4	19.5764	17.0141	17.0141	'000409.SZ'	2.82392e+06	14.8536	'I'	-19.6937	19.6547	1	0.333333	38.3685	-14.356	12.6431	16	0.00716585	-0.198132	1.29591	-0.230573	-0.330454	0.536755	4.35705	1	0	1	0				357549
2015	'000409.SZ'	2220000000	2019000000	27550621	27550621	2400000000	65516163	61.7375	-2.9846	7	3024000000	0.00526953	-4.35761	217100000	0	'I'	30	4	4	21.5206	17.1315	17.1315	'000409.SZ'	19099580	16.7652	'I'	-4.414	21.4261	1	0.333333	61.7375	-4.414	-2.9846	16	0.00411912	-0.883866	0.384174	-0.190633	-0.133218	-0.823543	4.35761	1	0	1	0				209944
2016	'000409.SZ'	2217000000	2418000000	35297722	35297722	2400000000	-19120245	72.7898	9.0065	5	845200000	0.00138363	-4.35712	163100000	0	'I'	30	4	4	21.5196	17.3793	17.3793	'000409.SZ'	17812414	16.6954	'I'	-1.763	21.6063	1	0.333333	72.7898	-1.763	9.0065	16	0.0187088	-0.358486	1.08535	-0.211017	-0.283635	0.232216	4.35712	1	0	1	0		0.00069844	7.4278	941700
2017	'000409.SZ'	1430000000	1755000000	46676146	46676146	2400000000	128400000	78.185	-18.7393	9	5899000000	0.00190167	-4.35544	212300000	0	'I'	30	4	4	21.0811	17.6587	17.6587	'000409.SZ'	10631862	16.1794	'I'	-4.9764	21.286	1	0.333333	78.185	-4.9764	-18.7393	16	0.022568	-1.57655	-0.532157	-0.132343	0.0672418	-2.17381	4.35544	1	0	1	0		1.755e-05	3.92825	1.03617e+06
2018	'000409.SZ'	3065000000	3540000000	43429031	43429031	2400000000	-350900000	81.8473	-27.2881	8	142300000	0.00188834	-4.33824	99857024	1	'I'	30	2	4	21.8434	17.5866	17.5866	'000409.SZ'	23247386	16.9617	'I'	1.6798	21.9873	1	0.333333	81.8473	1.6798	-20.5794	4	0.0102253	-1.65652	-0.641081	-0.137678	0.0895636	-2.34572	4.33824	1	0	1	0	2150.78	0.00014578	6.1344	757953
2019	'000409.SZ'	2219000000	3174000000	55300297	55300297	2400000000	-7.75521e+06	55.1379	3.65	0		0.00568334	-4.34247	60545126	1	'I'	30	1	4	21.5203	17.8283	17.8283	'000409.SZ'	15736937	16.5715	'I'	-0.4885	21.8784	1	0.333333	55.1379	-0.4885	3.65	1	0.028425	-0.594214	0.774259	-0.188314	-0.215221	-0.22349	4.34247	1	0	1	0	0	0.00018828	6.36838	1.98023e+06
2020	'000409.SZ'	2163000000	2095000000	4.78271e+06	4.78271e+06	2400000000	-482800000	66.6963	-59.9688	0		0.00019842	-4.33307	8.38821e+06	1	'I'	30	1	4	21.495	15.3805	15.3805	'000409.SZ'	30268397	17.2256	'I'	24.4868	21.4628	1	0.333333	66.6963	16.0972	-20.5794	1	0.0142243	-1.65678	-0.640557	-0.134328	0.0898646	-2.3418	4.33307	1	0	1	0	0	0.00260064	8.836	1.53037e+06
2021	'000409.SZ'	508200000	462200000	15138641	15138641	2400000000	-362800000	42.7478	14.3634	0			-4.32078	3.99511e+06	0	'I'	30	2	4	20.0464	16.5328	16.5328	'000409.SZ'	5.16386e+06	15.4572	'I'	9.7547	19.9514	1	0.333333	42.7478	9.7547	14.3634	4	0.00994123	-0.122802	1.3966	-0.232926	-0.351983	0.688887	4.32078	1	0	1	0	29704.7	0.012885	10.4252	5.67837e+06
2022	'000409.SZ'	1091000000	1018000000	47977983	47977983	2400000000	83167985	49.9622	3.5065	0			-4.34968	7.74971e+06	0	'I'	30	3	4	20.8104	17.6863	17.6863	'000409.SZ'	8.04885e+06	15.901	'I'	-12.6423	20.7411	1	0.333333	49.9622	-12.6423	3.5065	9	0.00188034	-0.598816	0.762414	-0.210158	-0.215405	-0.261965	4.34968	1	0	1	0	17192.2	0.0287709	10.8905	790366
2010	'000410.SZ'	8047000000	8019000000	93243874	93243874	3600000000	-15709733	84.1649	2.0668	5	9715000000	1.773e-05	-4.35688	469000000	0	'C'	30	4	4	22.8086	18.3507	18.3507	'000410.SZ'	49363681	17.7147	'C'	-17.3314	22.805	1	0.333333	84.1649	-14.356	2.0668	16	0.0141475	0.106886	-0.136237	-0.0950768	0.905287	0.780858	4.35688	1	0	1	0		0.00293025	7.57555	444141
2011	'000410.SZ'	9611000000	9533000000	86298827	86298827	3600000000	249100000	85.2209	10.1767	10	9022000000		-4.35578	213200000	0	'C'	30	4	4	22.9862	18.2733	18.2733	'000410.SZ'	60237549	17.9138	'C'	-9.6061	22.9781	1	0.333333	85.2209	-9.6061	10.1767	16	0.0146095	0.462815	0.336758	-0.116741	0.802848	1.48568	4.35578	1	0	1	0		0.00476238	8.19139	581849
2012	'000410.SZ'	7787000000	7776000000	85595392	85595392	3600000000	90320505	86.8213	6.9401	15	7921000000		-4.353	201900000	0	'C'	30	3	4	22.7757	18.2651	18.2651	'000410.SZ'	48916574	17.7056	'C'	2.4794	22.7743	1	0.333333	86.8213	2.4794	6.9401	9	0.00839267	0.321152	0.147199	-0.113148	0.843277	1.19848	4.353	1	0	1	0		0.00613367	8.53474	645326
2013	'000410.SZ'	7379000000	7421000000	87045721	87045721	3600000000	12042216	87.5378	1.4985	18	2470000000		-4.34944	81758502	0	'C'	30	3	4	22.7219	18.2819	18.2819	'000410.SZ'	46138998	17.6472	'C'	-8.9658	22.7276	1	0.363636	86.9722	-8.9658	1.4985	9	0.00550652	0.0824942	-0.17051	-0.100769	0.911817	0.723032	4.34944	1	0	1	0		0.0240984	9.99839	541508
2014	'000410.SZ'	7815000000	7864000000	81876489	81876489	3600000000	25141215	83.3668	0.9024	3	34786493		-4.35672	308500000	0	'C'	30	4	4	22.7793	18.2207	18.2207	'000410.SZ'	49701928	17.7216	'C'	-8.1471	22.7856	1	0.333333	83.3668	-8.1471	0.9024	16	0.00536038	0.0563396	-0.205291	-0.0992708	0.919339	0.671116	4.35672	1	0	1	0		0.0196831	10.0262	517756
2015	'000410.SZ'	6384000000	7184000000	68538341	68538341	3600000000	15655879	86.3882	0.9502	6	2745000000	0.00365071	-4.34254	30886666	0	'C'	30	4	4	22.577	18.0429	18.0429	'000410.SZ'	42655001	17.5687	'C'	-8.3716	22.6951	1	0.333333	86.3882	-8.3716	0.9502	16	0.00519519	0.0584482	-0.202525	-0.0995391	0.918722	0.675106	4.34254	1	0	1	0		0.0183995	10.1825	557334
2016	'000410.SZ'	6244000000	7771000000	99203016	99203016	3600000000	-453500000	89.864	-26.7804	17	19780000000	0.00305013	-4.28636	494800000	0	'C'	30	4	4	22.5549	18.4127	18.4127	'000410.SZ'	37649135	17.4438	'C'	-9.9897	22.7736	1	0.333333	86.9722	-9.9897	-20.5794	16	0.00442396	-0.886477	-1.45814	-0.0416457	1.1907	-1.19556	4.28636	1	0	1	0		0.0163478	10.2357	488439
2017	'000410.SZ'	4189000000	5554000000	239900000	239900000	3600000000	-982100000	96.6771	-103.257	11	390700000	0.00358638	-4.33906	328500000	1	'C'	30	1	4	22.1558	19.2959	19.2959	'000410.SZ'	19768061	16.7996	'C'	-6.6736	22.4378	1	0.333333	86.9722	-6.6736	-20.5794	1	0.0043579	-0.886473	-1.45815	-0.041701	1.1907	-1.19562	4.33906	1	0	1	0		0.011014	10.0012	504142
2018	'000410.SZ'	5015000000	5815000000	385500000	385500000	3600000000	-1404000000	95.2312	15.4597	0		0.0048201	-4.35272	82480125	0	'C'	30	1	4	22.3357	19.77	19.77	'000410.SZ'	20746172	16.8479	'C'	3.8724	22.4836	1	0.428571	86.9722	3.8724	15.4597	1	0.0028603	0.695446	0.643301	-0.140946	0.73521	1.93301	4.35272	1	0	1	0		0.0152981	10.2248	352718
2019	'000410.SZ'	1002000000	6495000000	571700000	571700000	3600000000	677100000	99.2637	-169.13	1	6132664		-4.35763	21457106	1	'C'	30	3	4	20.7254	20.1642	20.1642	'000410.SZ'	3.71611e+06	15.1282	'C'	-8.7337	22.5943	1	0.428571	86.9722	-8.7337	-20.5794	9	0.00283666	-0.886375	-1.45835	-0.0429752	1.19059	-1.19711	4.35763	1	0	1	0	0	0.00928425	10.0304	601450
2020	'000410.SZ'	1343000000	2183000000	409600000	409600000	3600000000	-3232000000	84.8012	-508.326	0			-4.33196	4.11479e+06	1	'C'	30	2	4	21.0183	19.8307	19.8307	'000410.SZ'	5.46368e+06	15.5136	'C'	21.0752	21.5039	1	0.428571	84.8012	16.0972	-20.5794	4	0.00083024	-0.886247	-1.45861	-0.0446558	1.19043	-1.19908	4.33196	1	0	1	0	0	0.0140814	9.45332	125818
2021	'000410.SZ'	1699000000	2683000000	154900000	154900000	3600000000	-1085000000	93.7497	-98.1719	0			-4.35679	12861178	1	'C'	30	3	4	21.2532	18.8581	18.8581	'000410.SZ'	9.05199e+06	16.0185	'C'	3.251	21.71	1	0.428571	86.9722	3.251	-20.5794	9	0.00026729	-0.886211	-1.45869	-0.0451273	1.19039	-1.19963	4.35679	1	0	1	0	0	0.00528867	8.76268	292177
2022	'000410.SZ'	1670000000	1824000000	114500000	114500000	3600000000	-482600000	119.268		0			-4.34819	68877026	1	'C'	30	3	4	21.2363	18.5557	18.5557	'000410.SZ'	9.67951e+06	16.0855	'C'	-1.9773	21.3244	1	0.428571	86.9722	-1.9773		9	0.00037661						4.34819	0	0	0	0		0.0151532	9.56864	535720
2010	'000411.SZ'	6638000000	6525000000	23521362	23521362	15000000000	49027898	81.2174	20.571	0		0.00041274	-4.20976	49314331	0	'F'	28	5	4	22.6161	16.9734	16.9734	'000411.SZ'	59685174	17.9046	'F'	-4.0573	22.5989	1	0.333333	81.2174	-4.0573	20.571	25	0.066824	0.720864	1.13396	-0.0736723	-0.187516	1.59364	4.20976	1	0	1	0				8.08458e+06
2011	'000411.SZ'	8526000000	8404000000	49919168	49919168	15000000000	82918563	81.415	21.703	1	3166000000	0.00049866	-4.24337	63594510	0	'F'	28	5	4	22.8664	17.7259	17.7259	'000411.SZ'	62210097	17.946	'F'	-8.6436	22.852	1	0.333333	81.415	-8.6436	21.703	25	0.067517	0.770505	1.20007	-0.0761698	-0.201768	1.69263	4.24337	1	0	1	0				7.10734e+06
2012	'000411.SZ'	10590000000	10400000000	49621850	49621850	15000000000	399900000	75.0787	60.0107	0		0.00047879	-4.23861	90052037	0	'F'	28	5	4	23.0832	17.7199	17.7199	'000411.SZ'	77394802	18.1644	'F'	-16.4403	23.0653	1	0.333333	75.0787	-14.356	25.0916	25	0.0644751	0.919432	1.39728	-0.0879314	-0.244814	1.98396	4.23861	1	0	1	0				5.4308e+06
2013	'000411.SZ'	12370000000	12170000000	69541726	69541726	15000000000	115800000	74.5088	15.5192	0		0.00055512	-4.22564	60740615	0	'F'	28	5	4	23.2385	18.0574	18.0574	'000411.SZ'	82314632	18.2261	'F'	-0.6843	23.2226	1	0.333333	74.5088	-0.6843	15.5192	25	0.0651525	0.499238	0.839143	-0.0613365	-0.123809	1.15324	4.22564	1	0	1	0				6.38719e+06
2014	'000411.SZ'	14070000000	13900000000	93927499	93927499	15000000000	174400000	74.0446	14.6661	2	8317000000	0.00045962	-4.24532	76938599	0	'F'	28	4	4	23.3676	18.358	18.358	'000411.SZ'	86160036	18.2717	'F'	-4.9033	23.3549	1	0.333333	74.0446	-4.9033	14.6661	16	0.0647321	0.461821	0.789338	-0.0593689	-0.113061	1.07873	4.24532	1	0	1	0				6.57243e+06
2015	'000411.SZ'	15470000000	15260000000	100100000	100100000	15000000000	141200000	73.7726	11.3761	33	63980000000	0.00039095	-4.27667	156900000	0	'F'	28	5	4	23.4619	18.4218	18.4218	'000411.SZ'	93025147	18.3484	'F'	-2.3087	23.4483	1	0.333333	73.7726	-2.3087	11.3761	25	0.060125	0.317711	0.596876	-0.0542823	-0.0718369	0.788468	4.27667	1	0	1	0				7.35693e+06
2016	'000411.SZ'	17260000000	17000000000	102500000	102500000	15000000000	138000000	75.2556	10.7236	34	71730000000	0.00085634	-4.27787	93514642	0	'F'	28	4	4	23.5715	18.4458	18.4458	'000411.SZ'	103100000	18.4513	'F'	-3.3927	23.5563	1	0.333333	75.2556	-3.3927	10.7236	16	0.0542369	0.289448	0.558054	-0.0574399	-0.0640353	0.726026	4.27787	1	0	1	0				7725493
2017	'000411.SZ'	18910000000	18640000000	143400000	143400000	15000000000	169500000	75.7153	12.1239	53	49940000000	0.00044423	-4.27712	89588097	0	'F'	28	4	4	23.6628	18.7809	18.7809	'000411.SZ'	102900000	18.4496	'F'	-2.8167	23.6488	1	0.333333	75.7153	-2.8167	12.1239	16	0.0461215	0.351428	0.638651	-0.0680447	-0.0823398	0.839694	4.27712	1	0	1	0				8.71142e+06
2018	'000411.SZ'	20490000000	20200000000	151200000	151200000	15000000000	200200000	79.0254	10.4226	9	17460000000	0.0023235	-4.2754	113900000	0	'F'	28	4	4	23.7433	18.834	18.834	'000411.SZ'	109900000	18.5153	'F'	-4.511	23.7288	1	0.333333	79.0254	-4.511	10.4226	16	0.0400043	0.277146	0.538637	-0.0685426	-0.0613032	0.685937	4.2754	1	0	1	0		0.0002554	6.86057	7774396
2019	'000411.SZ'	24600000000	24210000000	156800000	156800000	15000000000	226900000	76.8319	10.5826	15	12060000000		-4.25701	137100000	0	'F'	28	4	4	23.9261	18.8708	18.8708	'000411.SZ'	130600000	18.6879	'F'	2.6684	23.9101	1	0.333333	76.8319	2.6684	10.5826	16	0.0365941	0.284386	0.547521	-0.071834	-0.0635816	0.696492	4.25701	1	0	1	0	0	0.00028081	6.95861	8.53839e+06
2020	'000411.SZ'	25010000000	24570000000	168200000	168200000	15000000000	325800000	72.408	12.3472	5	463200000		-4.26478	178500000	0	'F'	28	4	4	23.9425	18.9408	18.9408	'000411.SZ'	130200000	18.6848	'F'	1.0157	23.9247	1	0.333333	72.408	1.0157	12.3472	16	0.0361455	0.361867	0.650366	-0.0770076	-0.0859122	0.849313	4.26478	1	0	1	0	0	0.00018223	6.57403	8.97844e+06
2021	'000411.SZ'	26730000000	26210000000	172500000	172500000	15000000000	321400000	71.5042	9.8672	3	286900000		-4.27762	189100000	0	'F'	28	4	4	24.0091	18.9661	18.9661	'000411.SZ'	138200000	18.7444	'F'	1.7758	23.9893	1	0.333333	71.5042	1.7758	9.8672	16	0.0346179	0.253112	0.505543	-0.071544	-0.0546908	0.63242	4.27762	1	0	1	0	0	0.00017917	6.61178	9.22812e+06
2022	'000411.SZ'	30620000000	30010000000	176300000	176300000	15000000000	395900000	71.2904	9.4384	2	140100000	0	-4.27293	107400000	0	'F'	28	4	4	24.1449	18.9878	18.9878	'000411.SZ'	157400000	18.8742	'F'	-1.9287	24.1247	1	0.375	71.2904	-1.9287	9.4384	16	0.0335163	0.234362	0.480393	-0.0713008	-0.0493555	0.594098	4.27293	1	0	1	0		0.00069938	8.02571	9.54678e+06
2010	'000413.SZ'	78353207	87491208	4.47756e+06	4.47756e+06	59000000000	-11207372	36.2231	-13.9158	0			-4.38365	75040.4	0	'C'	31	3	4	18.1767	15.3146	15.3146	'000413.SZ'	1.11647e+06	13.9257	'C'	3.0071	18.287	0	0.428571	36.2231	3.0071	-13.9158	9	0.00074682	-0.688764	-0.958061	-0.101865	1.26231	-0.486378	4.38365	0	1	1	0				97236.7
2011	'000413.SZ'	104400000	89559251	4.26928e+06	4.26928e+06	59000000000	-35014677	36.3774	0.6944	4	16510000000		-4.39707	226058	0	'C'	31	3	4	18.464	15.267	15.267	'000413.SZ'	1.50778e+06	14.2261	'C'	10.7458	18.3104	0	0.428571	36.3774	10.7458	0.6944	9	0.00063368	-0.0474876	-0.106071	-0.141685	1.07769	0.78245	4.39707	0	1	1	0				138678
2012	'000413.SZ'	778900000	476000000	10411854	10411854	59000000000	16483809	30.5501	5.2307	1	15410000000	0.00713596	-4.39034	704000000	0	'C'	31	3	4	20.4734	16.1585	16.1585	'000413.SZ'	8.78132e+06	15.9881	'C'	-5.8682	19.9808	0	0.428571	30.5501	-5.8682	5.2307	9	0.00043771	0.151632	0.158441	-0.154184	1.02036	1.17625	4.39034	0	1	1	0				177594
2013	'000413.SZ'	931900000	533000000	17885010	17885010	59000000000	189200000	75.5861	45.696	6	24010000000		-4.39412	2255000000	0	'C'	31	3	4	20.6527	16.6995	16.6995	'000413.SZ'	9.04081e+06	16.0173	'C'	-46.5159	20.094	0	0.428571	75.5861	-14.356	25.0916	9	0.00117861	1.02332	1.31674	-0.207565	0.769461	2.90195	4.39412	0	1	1	0		0.0151476	9.70939	410831
2014	'000413.SZ'	2143000000	1499000000	23745764	23745764	59000000000	312700000	34.9694	11.9021	44	176000000000		-4.35463	1140000000	0	'C'	31	4	4	21.4857	16.9829	16.9829	'000413.SZ'	19220777	16.7715	'C'	-44.5427	21.1283	0	0.428571	34.9694	-14.356	11.9021	16	0.00200134	0.444352	0.547693	-0.171014	0.936181	1.75721	4.35463	0	1	1	0		0.00465444	9.71784	368195
2015	'000413.SZ'	4650000000	3581000000	36856258	36856258	59000000000	804000000	48.0613	14.3771	58	40610000000	0.00389162	-4.32315	539900000	0	'C'	31	4	4	22.2602	17.4225	17.4225	'000413.SZ'	36909921	17.424	'C'	-27.5872	21.9989	0	0.428571	48.0613	-14.356	14.3771	16	0.00593282	0.552733	0.69254	-0.17445	0.905203	1.97603	4.32315	0	1	1	0		0.00479108	9.91826	728304
2016	'000413.SZ'	6901000000	5726000000	42851392	42851392	59000000000	1094000000	49.437	12.7791	106	151800000000	0.00343521	-4.24977	828300000	0	'C'	31	3	4	22.655	17.5732	17.5732	'000413.SZ'	52533235	17.777	'C'	11.1603	22.4683	0	0.375	49.437	11.1603	12.7791	9	0.0106664	0.482291	0.599971	-0.166141	0.925752	1.84187	4.24977	0	1	1	0		0.0033106	9.84582	920833
2017	'000413.SZ'	17340000000	15470000000	207400000	207400000	59000000000	1415000000	50.7345	6.7875	104	272500000000	0.00297871	-4.16438	2164000000	0	'C'	31	4	4	23.5761	19.1504	19.1504	'000413.SZ'	85178799	18.2603	'C'	3.8357	23.4623	0	0.428571	50.7345	3.8357	6.7875	16	0.0122045	0.219211	0.250768	-0.148561	1.00158	1.32299	4.16438	0	1	1	0		0.00408247	10.6655	1.54703e+06
2018	'000413.SZ'	28210000000	25820000000	238100000	238100000	59000000000	1579000000	52.6364	6.5627	165	147200000000	0.00300246	-4.17039	5398000000	0	'C'	31	5	4	24.063	19.2884	19.2884	'000413.SZ'	133400000	18.7089	'C'	-3.375	23.9743	0	0.5	52.6364	-3.375	6.5627	25	0.0180879	0.208968	0.238429	-0.143022	1.00486	1.30923	4.17039	0	1	1	0	2577.75	0.00569906	10.7921	2.1859e+06
2019	'000413.SZ'	17530000000	19350000000	207400000	207400000	59000000000	2178000000	53.9472	6.8205	141	44050000000	0.00902316	-4.29185	2566000000	0	'C'	31	4	4	23.5871	19.1503	19.1503	'000413.SZ'	86125766	18.2713	'C'	-3.0353	23.6857	0	0.428571	53.9472	-3.0353	6.8205	16	0.014836	0.220491	0.253037	-0.146447	1.00136	1.32844	4.29185	0	1	1	0	9516.23	0.00821268	11.1456	3.27814e+06
2020	'000413.SZ'	7049000000	10210000000	149400000	149400000	59000000000	2099000000	53.4897	-4.8251	87	24930000000	0.0371134	-4.32785	3792000000	0	'C'	31	3	4	22.6761	18.8223	18.8223	'000413.SZ'	37934283	17.4514	'C'	-1.5287	23.0468	0	0.428571	53.4897	-1.5287	-4.8251	9	0.00958191	-0.290321	-0.426773	-0.119183	1.14811	0.311834	4.32785	0	1	1	0	94116.3	0.018084	12.4121	3.51559e+06
2021	'000413.SZ'	5632000000	8452000000	138400000	138400000	59000000000	-3961000000	55.8631	-11.6652	11	1294000000	0.0736151	-4.35508	247900000	0	'C'	31	1	4	22.4517	18.7456	18.7456	'000413.SZ'	30962142	17.2483	'C'	2.3162	22.8576	0	0.428571	55.8631	2.3162	-11.6652	1	0.00423095	-0.590203	-0.82636	-0.105066	1.23414	-0.287492	4.35508	0	1	1	0	718075	0.00466764	11.1035	1.5468e+06
2022	'000413.SZ'	5893000000	9300000000	137100000	137100000	59000000000	-3747000000	58.6016	-10.6918	7	644500000	0.0946778	-4.36539	140200000	0	'C'	31	1	4	22.497	18.7363	18.7363	'000413.SZ'	32478543	17.2961	'C'	8.8278	22.9533	0	0.428571	58.6016	8.8278	-10.6918	1	0.00332299	-0.547421	-0.769714	-0.108474	1.22177	-0.203839	4.36539	0	1	1	0	789103	0.00318802	10.8889	1.51478e+06
2010	'000415.SZ'	319700000	355600000	5.06702e+06	5.06702e+06	260000000000	-119800000	74.5751	-29.0337	2	3569000000	9.719e-05	-4.33828	15937654	1	'L'	30	3	4	19.5828	15.4383	15.4383	'000415.SZ'	4.40112e+06	15.2974	'L'	2.7997	19.6893	0	0.428571	74.5751	2.7997	-20.5794	9	0.950427	-2.10145	-0.109787	0.599379	-0.390459	-2.00231	4.33828	0	1	1	0				247979
2011	'000415.SZ'	1069000000	615900000	797697	797697	260000000000	-81083985	78.2727	1.1804	10	36870000000	0.00368582	-4.34814	6137000000	0	'L'	30	4	4	20.7897	13.5895	13.5895	'000415.SZ'	24580435	17.0175	'L'	19.2719	20.2386	0	0.428571	78.2727	16.0972	1.1804	16	0.663539	-1.12804	1.12158	0.29992	-0.687001	-0.39354	4.34814	0	1	1	0		0.00074636	6.9644	353602
2012	'000415.SZ'	2492000000	1738000000	34544013	34544013	260000000000	271900000	54.1802	10.011	15	54830000000	0.00237408	-4.34849	11030000000	0	'L'	30	3	4	21.6363	17.3577	17.3577	'000415.SZ'	20137306	16.8181	'L'	1.4083	21.2759	0	0.333333	54.1802	1.4083	10.011	9							4.34849	0	1	1	0				25444027
2013	'000415.SZ'	6376000000	4928000000	91415000	91415000	260000000000	606300000	68.0917	6.9534	27	30840000000	0.00301491	-4.3489	15940000000	0	'L'	30	2	4	22.5759	18.3309	18.3309	'000415.SZ'	39331869	17.4875	'L'	5.0724	22.3182	0	0.333333	68.0917	5.0724	6.9534	4							4.3489	0	1	1	0				13920887
2014	'000415.SZ'	6852000000	5641000000	106600000	106600000	260000000000	726800000	85.3207	16.5266	19	9564000000	0.00344006	-4.3401	18430000000	0	'L'	30	3	4	22.6478	18.485	18.485	'000415.SZ'	40495243	17.5167	'L'	1.5448	22.4533	0	0.333333	85.3207	1.5448	16.5266	9	1	-0.475965	2.06057	0.54001	-0.855586	1.26903	4.3401	0	1	1	0				12676922
2015	'000415.SZ'	9659000000	7888000000	166700000	166700000	260000000000	1662000000	81.397	11.8228	36	5309000000	0.00348765	-4.25775	32890000000	0	'L'	30	3	4	22.9912	18.9315	18.9315	'000415.SZ'	50430704	17.7361	'L'	8.9436	22.7886	0	0.333333	81.397	8.9436	11.8228	9	1	-0.682423	1.78627	0.552799	-0.79615	0.860491	4.25775	0	1	1	0				14215674
2016	'000415.SZ'	24260000000	21660000000	202100000	202100000	260000000000	1557000000	75.3311	7.036	83	53270000000	0.0051429	-4.21802	61430000000	0	'L'	30	2	4	23.912	19.1241	19.1241	'000415.SZ'	120100000	18.6035	'L'	7.7971	23.7986	0	0.333333	75.3311	7.7971	7.036	4	0.940652	-0.888732	1.49935	0.516106	-0.740133	0.386587	4.21802	0	1	1	0				18224572
2017	'000415.SZ'	35930000000	32220000000	438000000	438000000	260000000000	2411000000	82.5802	7.7921	85	50810000000	0.0068543	-4.16339	42510000000	0	'L'	30	3	4	24.305	19.8978	19.8978	'000415.SZ'	143500000	18.7817	'L'	9.0562	24.1957	0	0.333333	82.5802	9.0562	7.7921	9	0.91154	-0.853685	1.53963	0.489666	-0.751878	0.423728	4.16339	0	1	1	0				37902419
2018	'000415.SZ'	41290000000	39500000000	349300000	349300000	260000000000	3171000000	88.2109	8.3789	182	120700000000	0.00731676	-4.20093	18020000000	0	'L'	30	4	4	24.4439	19.6714	19.6714	'000415.SZ'	175600000	18.9835	'L'	4.095	24.3997	0	0.333333	86.9722	4.095	8.3789	16	0.954892	-0.8307	1.57952	0.524381	-0.75603	0.517175	4.20093	0	1	1	0				44917939
2019	'000415.SZ'	38800000000	36080000000	395100000	395100000	260000000000	3463000000	80.7246	6.7661	121	32330000000	0.00995847	-4.26867	21270000000	0	'L'	30	4	4	24.3818	19.7946	19.7946	'000415.SZ'	159400000	18.8871	'L'	6.0816	24.309	0	0.333333	80.7246	6.0816	6.7661	16	0.967221	-0.902276	1.48709	0.539094	-0.734723	0.389181	4.26867	0	1	1	0				50477608
2020	'000415.SZ'	27420000000	36220000000	377400000	377400000	260000000000	3351000000	79.4467	5.0304	102	19510000000	0.0131792	-4.26185	15230000000	0	'L'	30	2	4	24.0345	19.7489	19.7489	'000415.SZ'	114100000	18.5525	'L'	5.6242	24.3128	0	0.333333	79.4467	5.6242	5.0304	4	0.577931	-0.953581	1.33488	0.217748	-0.742092	-0.143045	4.26185	0	1	1	0				59513390
2021	'000415.SZ'	26790000000	30180000000	386200000	386200000	260000000000	-3172000000	83.3928	-23.7336	64	14990000000	0.00541715	-4.31185	24610000000	0	'L'	30	3	4	24.0113	19.7719	19.7719	'000415.SZ'	110800000	18.523	'L'	6.7542	24.1304	0	0.333333	83.3928	6.7542	-20.5794	9	0.259197	-2.05727	-0.200321	0.0204123	-0.442486	-2.67967	4.31185	0	1	1	0				44800198
2022	'000415.SZ'	31920000000	34990000000	374900000	374900000	260000000000	-5539000000	83.9347	-4.6703	75	25350000000	0.00859259	-4.2931	15430000000	0	'L'	30	2	4	24.1866	19.7423	19.7423	'000415.SZ'	133100000	18.7064	'L'	7.8515	24.2784	0	0.333333	83.9347	7.8515	-4.6703	4	0.261249	-1.35913	0.727699	-0.0211256	-0.643353	-1.2959	4.2931	0	1	1	0				45026237
2010	'000416.SZ'	708000000	671500000	1.27206e+06	1.27206e+06	900000000	78597255	24.1461	9.7183	2	2878000000		-4.91733	3.07202e+06	0	'J'	44	4	1	20.3779	14.0561	14.0561	'000416.SZ'	14306218	16.4762	'J'	-10.7317	20.325	0	0.333333	24.1461	-10.7317	9.7183	16	2.31254	-5.53823	1.23766	1.34441	1.30325	-1.6529	4.91733	0	1	0	1				7767329
2011	'000416.SZ'	686300000	631100000	838417	838417	900000000	23374322	23.2765	2.0136	3	1278000000		-4.91354	3.58073e+06	0	'J'	44	4	1	20.3468	13.6393	13.6393	'000416.SZ'	15569363	16.5608	'J'	12.5011	20.263	0	0.333333	23.2765	12.5011	2.0136	16	2.01771	-5.85756	0.74974	1.11842	1.37841	-2.61099	4.91354	0	1	0	1				11606410
2012	'000416.SZ'	485700000	449600000	1908821	1908821	900000000	39269656	12.1643	4.34	3	89804364		-4.89808	527078	0	'J'	44	4	1	20.0012	14.462	14.462	'000416.SZ'	8.76952e+06	15.9868	'J'	1.0817	19.924	0	0.333333	14.2307	1.0817	4.34	16							4.89808	0	1	0	1				11250930
2013	'000416.SZ'	482300000	447500000	1.65362e+06	1.65362e+06	900000000	24102437	11.8874	7.5239	0			-4.90315	575293	0	'J'	44	4	1	19.994	14.3185	14.3185	'000416.SZ'	9.06051e+06	16.0194	'J'	1.1044	19.9192	0	0.333333	14.2307	1.1044	7.5239	16							4.90315	0	1	0	1				9.16493e+06
2014	'000416.SZ'	430000000	429400000	3.71565e+06	3.71565e+06	900000000	123600000	11.9955	0.5589	0			-4.91196	2.50106e+06	0	'J'	44	3	1	19.8794	15.1281	15.1281	'000416.SZ'	6.45336e+06	15.6801	'J'	-12.6485	19.8779	0	0.333333	14.2307	-12.6485	0.5589	9	0.0867022	-5.798	0.411993	-0.495019	1.25145	-4.62958	4.91196	0	1	0	1				1.33961e+06
2015	'000416.SZ'	185500000	239200000	29279993	29279993	900000000	13514460	4.9781	10.5824	1	3.8747e+06	0.0134139	-4.9165	16364088	0	'J'	44	3	1	19.0384	17.1924	17.1924	'000416.SZ'	1.56924e+06	14.2661	'J'	-12.0714	19.2928	0	0.333333	14.2307	-12.0714	10.5824	9	0.0722289	-5.35713	0.994626	-0.534396	1.12371	-3.77319	4.9165	0	1	0	1				7.28886e+06
2016	'000416.SZ'	282200000	358700000	6.98573e+06	6.98573e+06	900000000	48493456	37.754	2.4459	1	12601690		-4.9178	9.47103e+06	0	'J'	44	3	1	19.4582	15.7594	15.7594	'000416.SZ'	3.55433e+06	15.0837	'J'	-9.0377	19.698	0	0.333333	37.754	-9.0377	2.4459	9	0.0248317	-5.71123	0.513932	-0.551972	1.22295	-4.52632	4.9178	0	1	0	1				553645
2017	'000416.SZ'	10208897	47507164	6.95106e+06	6.95106e+06	900000000	51509446	1.9555	1.9046	2	26581056	0.00010791	-4.91743	202370	0	'J'	44	5	1	16.1388	15.7544	15.7544	'000416.SZ'	128750	11.7656	'J'	-13.8573	17.6764	0	0.333333	14.2307	-13.8573	1.9046	25	0.00885457	-5.73396	0.480273	-0.563882	1.22859	-4.58899	4.91743	0	1	0	1				3.91973e+06
2018	'000416.SZ'	10130860	50503555	6.92619e+06	6.92619e+06	900000000	36191453	4.2377	3.1048	6	631000000		-4.91326		0	'J'	44	4	1	16.1311	15.7508	15.7508	'000416.SZ'	127893	11.7589	'J'	-19.9615	17.7376	0	0.375	14.2307	-14.356	3.1048	16	0.00026208	-5.68074	0.549138	-0.574342	1.21278	-4.49317	4.91326	0	1	0	1				162046
2019	'000416.SZ'	6.91525e+06	49789160	7.13668e+06	7.13668e+06	900000000	18718517	2.2125	2.2868	4	38393919	0.0130907	-4.88429	7185.31	0	'J'	44	3	1	15.7492	15.7808	15.7808	'000416.SZ'	86576.3	11.3688	'J'	-18.6092	17.7233	0	0.333333	14.2307	-14.356	2.2868	9	0.00037325	-5.71665	0.50145	-0.572025	1.22312	-4.5641	4.88429	0	1	0	1				198644
2020	'000416.SZ'	11177568	43613829	8.0807e+06	8.0807e+06	900000000	36750081	2.6555	3.2353	1	43086664	0	-4.90352	43398	0	'J'	44	4	1	16.2294	15.905	15.905	'000416.SZ'	135195	11.8145	'J'	-6.2504	17.5909	0	0.333333	14.2307	-6.2504	3.2353	16	0.00018203	-5.675	0.556738	-0.574764	1.21112	-4.48191	4.90352	0	1	0	1				138305
2021	'000416.SZ'	6.64555e+06	42999414	6.15608e+06	6.15608e+06	900000000	26876936	4.913	3.927	1	172875	0	-4.90531	128937	0	'J'	44	4	1	15.7095	15.633	15.633	'000416.SZ'	86684.3	11.37	'J'	8.0347	17.5767	0	0.333333	14.2307	8.0347	3.927	16	0.00011879	-5.64464	0.597066	-0.576698	1.20238	-4.4219	4.90531	0	1	0	1				228114
2022	'000416.SZ'	3418256	52280878	2.95132e+06	2.95132e+06	900000000	17386580	3.4042	1.5146	0		0	-4.88139	324950	0	'J'	44	4	1	15.0446	14.8978	14.8978	'000416.SZ'	54681.8	10.9093	'J'	-5.8397	17.7721	0	0.333333	14.2307	-5.8397	1.5146	16	0.0001415	-5.75053	0.456388	-0.57012	1.23286	-4.6314	4.88139	0	1	0	1				141395
2010	'000417.SZ'	7062000000	6618000000	46359529	46359529	13000000000	254500000	64.5623	21.1128	68	262700000000	1.15e-05	-4.23436	125900000	0	'F'	27	5	4	22.678	17.6519	17.6519	'000417.SZ'	52592646	17.7781	'F'	10.6793	22.6131	1	0.363636	64.5623	10.6793	21.1128	25	0.0491879	0.840771	1.05128	-0.0508962	-0.351773	1.48938	4.23436	1	0	1	0				847431
2011	'000417.SZ'	8551000000	7980000000	49222731	49222731	13000000000	351900000	63.0959	24.9586	61	357600000000	5.2e-06	-4.22405	247000000	0	'F'	27	5	4	22.8694	17.7119	17.7119	'000417.SZ'	62637199	17.9529	'F'	12.4262	22.8002	1	0.363636	63.0959	12.4262	24.9586	25	0.0422427	1.01001	1.27464	-0.0671703	-0.40089	1.81659	4.22405	1	0	1	0				909778
2012	'000417.SZ'	9105000000	8514000000	49530589	49530589	13000000000	575900000	56.5579	28.2045	88	220900000000	5.408e-05	-4.23321	314700000	0	'F'	27	5	4	22.9321	17.7181	17.7181	'000417.SZ'	66579939	18.0139	'F'	7.5044	22.865	1	0.363636	56.5579	7.5044	25.0916	25	0.0414105	1.01591	1.28229	-0.068229	-0.402633	1.82733	4.23321	1	0	1	0				1074306
2013	'000417.SZ'	9910000000	9329000000	70917263	70917263	13000000000	497900000	53.9711	16.436	81	102800000000	4.583e-05	-4.23791	565000000	0	'F'	27	5	4	23.0168	18.077	18.077	'000417.SZ'	65591034	17.999	'F'	1.8281	22.9564	1	0.363636	53.9711	1.8281	16.436	25	0.0380614	0.636209	0.77709	-0.0474994	-0.293516	1.07228	4.23791	1	0	1	0				1.0845e+06
2014	'000417.SZ'	9972000000	9393000000	77655670	77655670	13000000000	472700000	54.0901	15.3871	48	12890000000	4.373e-05	-4.23772	440000000	0	'F'	27	5	4	23.0231	18.1678	18.1678	'000417.SZ'	64360255	17.98	'F'	8.5743	22.9633	1	0.363636	54.0901	8.5743	15.3871	25	0.0388092	0.590123	0.71602	-0.0440211	-0.280206	0.981916	4.23772	1	0	1	0				1.22331e+06
2015	'000417.SZ'	9765000000	9326000000	81136360	81136360	13000000000	405600000	53.2677	11.6527	53	46380000000	4.236e-05	-4.23616	474600000	0	'F'	27	5	4	23.002	18.2116	18.2116	'000417.SZ'	62259292	17.9468	'F'	-6.4815	22.9561	1	0.363636	53.2677	-6.4815	11.6527	25	0.0385664	0.426229	0.498214	-0.0340705	-0.233038	0.657334	4.23616	1	0	1	0				1.21419e+06
2016	'000417.SZ'	9736000000	9267000000	91281201	91281201	13000000000	383200000	53.0825	7.9124	38	23150000000	0.00010662	-4.22802	391200000	0	'F'	27	5	4	22.9991	18.3295	18.3295	'000417.SZ'	60077617	17.9111	'F'	0.6949	22.9497	1	0.363636	53.0825	0.6949	7.9124	25	0.03792	0.262101	0.280011	-0.024442	-0.185825	0.331845	4.22802	1	0	1	0				1.17932e+06
2017	'000417.SZ'	10390000000	10020000000	108300000	108300000	13000000000	375800000	55.1745	8.1437	43	5267000000	0.00018347	-4.23539	342100000	0	'F'	27	5	4	23.0641	18.5005	18.5005	'000417.SZ'	61140542	17.9287	'F'	0.78	23.0275	1	0.363636	55.1745	0.78	8.1437	25	0.0357224	0.272394	0.293211	-0.0269116	-0.188913	0.34978	4.23539	1	0	1	0				1.22003e+06
2018	'000417.SZ'	10680000000	10260000000	106900000	106900000	13000000000	381400000	57.2341	5.8935	30	7060000000	0.00012796	-4.2366	339200000	0	'F'	27	5	4	23.0918	18.4877	18.4877	'000417.SZ'	63083803	17.96	'F'	1.2811	23.0519	1	0.363636	57.2341	1.2811	5.8935	25	0.0342491	0.173723	0.161796	-0.0220272	-0.160592	0.1529	4.2366	1	0	1	0				1.12348e+06
2019	'000417.SZ'	10910000000	10550000000	111400000	111400000	13000000000	191000000	57.5794	6.041	15	295700000	0	-4.22944	407800000	0	'F'	27	5	4	23.1128	18.5284	18.5284	'000417.SZ'	63698273	17.9697	'F'	4.9836	23.0796	1	0.363636	57.5794	4.9836	6.041	25	0.036739	0.180038	0.170724	-0.0203428	-0.162268	0.168151	4.22944	1	0	1	0	0			1.11759e+06
2020	'000417.SZ'	6330000000	6140000000	124200000	124200000	13000000000	340400000	56.2743	4.1264	8	116800000	0	-4.23368	147000000	0	'F'	27	4	4	22.5685	18.6371	18.6371	'000417.SZ'	35861979	17.3952	'F'	-6.5167	22.538	1	0.363636	56.2743	-6.5167	4.1264	16	0.0367112	0.096004	0.059069	-0.0151603	-0.138078	0.00183494	4.23369	1	0	1	0	0			1.14094e+06
2021	'000417.SZ'	6338000000	6106000000	114300000	114300000	13000000000	172400000	56.4571	3.4228	3	27789873	0	-4.23305	211500000	0	'F'	27	5	4	22.5698	18.5547	18.5547	'000417.SZ'	36739064	17.4194	'F'	2.5393	22.5325	1	0.4	56.4571	2.5393	3.4228	25	0.0444145	0.0646294	0.019047	-0.00679499	-0.128608	-0.0517262	4.23305	1	0	1	0	0			715872
2022	'000417.SZ'	6302000000	6133000000	102000000	102000000	13000000000	224300000	60.9406	4.4018	4	16817047	0	-4.23013	374800000	0	'F'	27	5	4	22.5641	18.4408	18.4408	'000417.SZ'	37703906	17.4453	'F'	3.7299	22.537	1	0.444444	60.9406	3.7299	4.4018	25	0.0434372	0.107662	0.0760101	-0.0102754	-0.141051	0.0323453	4.23013	1	0	1	0				776119
2010	'000419.SZ'	3256000000	3159000000	1.08753e+06	1.08753e+06	5300000000	48863430	71.7833	7.4816	1	157800000		-4.21602	151400000	0	'F'	27	5	4	21.9037	13.8994	13.8994	'000419.SZ'	68713355	18.0455	'F'	13.2146	21.8735	1	0.375	71.7833	13.2146	7.4816	25	0.0176082	0.244491	0.252228	-0.0402836	-0.181911	0.274524	4.21602	1	0	1	0				629508
2011	'000419.SZ'	3728000000	3602000000	73512.6	73512.6	5300000000	82620941	71.8966	13.1231	7	13550000000		-4.23258	87885831	0	'F'	27	6	4	22.0391	11.2052	11.2052	'000419.SZ'	166200000	18.9287	'F'	8.1219	22.0048	1	0.375	71.8966	8.1219	13.1231	36	0.0170731	0.492141	0.581146	-0.0560711	-0.253235	0.763981	4.23258	1	0	1	0				639133
2012	'000419.SZ'	3870000000	3714000000	162427	162427	5300000000	134900000	53.2363	17.6676	8	3552000000		-4.21311	37109530	0	'F'	27	5	4	22.0766	11.998	11.998	'000419.SZ'	138500000	18.7461	'F'	7.8052	22.0353	1	0.375	53.2363	7.8052	17.6676	25	0.0160998	0.69167	0.846035	-0.0692429	-0.310731	1.15773	4.21311	1	0	1	0				809175
2013	'000419.SZ'	4264000000	4176000000	248573	248573	5300000000	231500000	53.0868	9.4512	2	324600000		-4.21219	131400000	0	'F'	27	2	4	22.1735	12.4235	12.4235	'000419.SZ'	135600000	18.7249	'F'	1.7386	22.1527	1	0.333333	53.0868	1.7386	9.4512	4	0.0148783	0.331115	0.366729	-0.0479255	-0.207003	0.442915	4.21219	1	0	1	0				808987
2014	'000419.SZ'	4295000000	4202000000	228197	228197	5300000000	155500000	52.0257	8.7979	0			-4.22405	28998547	0	'F'	27	4	4	22.1808	12.338	12.338	'000419.SZ'	139800000	18.756	'F'	3.6708	22.1588	1	0.333333	52.0257	3.6708	8.7979	16	0.0153511	0.30241	0.328693	-0.0457532	-0.198713	0.386637	4.22405	1	0	1	0				1.00399e+06
2015	'000419.SZ'	4165000000	4115000000	278384	278384	5300000000	116200000	48.7812	7.8753	4	404300000		-4.23232	115000000	0	'F'	27	3	4	22.1499	12.5368	12.5368	'000419.SZ'	128300000	18.6699	'F'	-0.4753	22.1379	1	0.333333	48.7812	-0.4753	7.8753	9	0.0155803	0.261901	0.274921	-0.0430526	-0.187038	0.306731	4.23232	1	0	1	0				1.04662e+06
2016	'000419.SZ'	3774000000	3746000000	266472	266472	5300000000	157600000	48.7041	5.5266	7	3105000000		-4.23772	190100000	0	'F'	27	5	4	22.0514	12.493	12.493	'000419.SZ'	117700000	18.5835	'F'	3.817	22.0439	1	0.333333	48.7041	3.817	5.5266	25							4.23772	1	0	1	0				1.0378e+06
2017	'000419.SZ'	3924000000	3901000000	661064	661064	5300000000	103200000	47.5139	5.3955	8	813200000		-4.23613	65077870	0	'F'	27	4	4	22.0903	13.4016	13.4016	'000419.SZ'	95080472	18.3702	'F'	-0.4409	22.0846	1	0.333333	47.5139	-0.4409	5.3955	16	0.0128682	0.153231	0.129955	-0.0385816	-0.155908	0.0886956	4.23613	1	0	1	0				903941
2018	'000419.SZ'	3765000000	3731000000	943757	943757	5300000000	131500000	47.0669	6.4692	3	213500000		-4.22853	57386056	0	'F'	27	5	4	22.0489	13.7576	13.7576	'000419.SZ'	82642836	18.23	'F'	-1.5244	22.04	1	0.333333	47.0669	-1.5244	6.4692	25	0.0120109	0.200412	0.192456	-0.0422191	-0.16954	0.18111	4.22853	1	0	1	0				1.01648e+06
2019	'000419.SZ'	3456000000	3431000000	1.0866e+06	1.0866e+06	5300000000	171500000	39.4411	5.9256	16	480100000		-4.20575	30681894	0	'F'	27	4	4	21.9633	13.8986	13.8986	'000419.SZ'	72949910	18.1053	'F'	1.0901	21.9561	1	0.333333	39.4411	1.0901	5.9256	16	0.012039	0.176551	0.160759	-0.0407175	-0.162669	0.133924	4.20575	1	0	1	0	0			1.22586e+06
2020	'000419.SZ'	2143000000	2189000000	5.49679e+06	5.49679e+06	5300000000	195800000	37.4371	6.1436	12	867200000	0	-4.21364	25244586	0	'F'	27	5	4	21.4855	15.5197	15.5197	'000419.SZ'	28845591	17.1775	'F'	-4.9523	21.5069	1	0.333333	37.4371	-4.9523	6.1436	25	0.0118428	0.186132	0.173446	-0.0414746	-0.165438	0.152666	4.21364	1	0	1	0				1.23109e+06
2021	'000419.SZ'	2154000000	2197000000	846342	846342	5300000000	227500000	34.8544	5.9542	3	246100000	0	-4.21502	24049613	0	'F'	27	5	4	21.4908	13.6487	13.6487	'000419.SZ'	48746317	17.7021	'F'	0.3452	21.5104	1	0.333333	34.8544	0.3452	5.9542	25	0.0121336	0.1778	0.162439	-0.040716	-0.163023	0.136501	4.21502	1	0	1	0	0			1.20866e+06
2022	'000419.SZ'	1985000000	2039000000	4327971	4327971	5300000000	162700000	42.4588	4.472	3	427000000	0	-4.21378	14743672	0	'F'	27	5	4	21.409	15.2806	15.2806	'000419.SZ'	28557300	17.1674	'F'	-3.1389	21.4356	1	0.333333	42.4588	-3.1389	4.472	25	0.0106906	0.112836	0.0758149	-0.0378945	-0.144403	0.00635307	4.21378	1	0	1	0				1.34733e+06
2010	'000420.SZ'	2334000000	2421000000	41959406	41959406	11000000000	-249100000	63.713	1.9937	3	1328000000		-4.5228	32416746	0	'C'	35	4	4	21.5708	17.5522	17.5522	'000420.SZ'	17870314	16.6987	'C'	15.9676	21.6074	1	0.363636	63.713	15.9676	1.9937	16	0.00353984	-0.370643	0.417954	-0.298868	1.68583	1.43427	4.5228	1	0	1	0		0.00079576	6.21832	426119
2011	'000420.SZ'	2317000000	2694000000	45227299	45227299	11000000000	-31833605	68.6778	-9.2796	20	49760000000		-4.547	152700000	0	'C'	35	4	4	21.5636	17.6272	17.6272	'000420.SZ'	17375955	16.6706	'C'	2.7127	21.7142	1	0.3	68.6778	2.7127	-9.2796	16	0.00265944	-0.865393	-0.239572	-0.268953	1.82821	0.454289	4.547	1	0	1	0		0.00134205	6.78476	527331
2012	'000420.SZ'	1550000000	1810000000	42433158	42433158	11000000000	-137500000	80.1884	-44.5111	4	4026000000	0.00026969	-4.48144	208200000	1	'C'	35	3	4	21.1613	17.5634	17.5634	'000420.SZ'	11827708	16.286	'C'	21.4082	21.3164	1	0.363636	80.1884	16.0972	-20.5794	9	0.00242075	-1.36135	-0.89856	-0.238429	1.97097	-0.527365	4.48144	1	0	1	0		0.00144676	6.98126	567787
2013	'000420.SZ'	1395000000	1766000000	51781309	51781309	11000000000	-234300000	82.5412	1.9304	0			-4.46291	415600000	0	'C'	35	3	4	21.0561	17.7625	17.7625	'000420.SZ'	10075143	16.1256	'C'	3.4457	21.292	1	0.363636	82.5412	3.4457	1.9304	9	0.00173406	-0.373306	0.414026	-0.300209	1.68649	1.427	4.46291	1	0	1	0		0.00108837	6.90257	410487
2014	'000420.SZ'	1037000000	1267000000	18981570	18981570	11000000000	-120800000	95.7023	-123.58	0			-4.46291	260100000	0	'C'	35	4	4	20.7596	16.759	16.759	'000420.SZ'	9.89572e+06	16.1076	'C'	1.037	20.9597	1	0.363636	86.9722	1.037	-20.5794	16	0.00085891	-1.36125	-0.898764	-0.239737	1.97085	-0.528896	4.46291	1	0	1	0		0.00130871	6.65706	207463
2015	'000420.SZ'	1036000000	1088000000	13743244	13743244	11000000000	-148000000	69.2103	3.6735	0			-4.5525	292000000	0	'C'	35	4	4	20.7589	16.4361	16.4361	'000420.SZ'	10815561	16.1965	'C'	-1.8786	20.8073	1	0.4	69.2103	-1.8786	3.6735	16	0.0006247	-0.296728	0.515531	-0.305877	1.66438	1.57731	4.5525	1	0	1	0		0.00101429	6.81176	280729
2016	'000420.SZ'	1395000000	1379000000	21018631	21018631	11000000000	-89898377	63.2747	1.4676	2	4121000000		-4.55789	889900000	0	'C'	35	3	4	21.0558	16.8609	16.8609	'000420.SZ'	12935982	16.3755	'C'	0.6535	21.0449	1	0.363636	63.2747	0.6535	1.4676	9	0.00067342	-0.393552	0.386899	-0.299839	1.69226	1.38577	4.55789	1	0	1	0		0.00119373	6.73663	276033
2017	'000420.SZ'	2198000000	2116000000	36652111	36652111	11000000000	21121219	41.7175	1.7698	5	37240000000		-4.55184	1356000000	0	'C'	35	3	4	21.5107	17.417	17.417	'000420.SZ'	17471611	16.6761	'C'	-8.2816	21.4727	1	0.363636	41.7175	-8.2816	1.7698	9	0.0007836	-0.380295	0.404536	-0.300568	1.68845	1.41212	4.55184	1	0	1	0		0.00141975	7.40625	349942
2018	'000420.SZ'	2562000000	2424000000	92651767	92651767	11000000000	93440316	55.0183	3.1193	4	224000000		-4.55689	265600000	0	'C'	35	3	4	21.6642	18.3444	18.3444	'000420.SZ'	15746714	16.5721	'C'	-2.5688	21.6088	1	0.363636	55.0183	-2.5688	3.1193	9	0.00092956	-0.321072	0.483252	-0.304115	1.67141	1.52948	4.55689	1	0	1	0		0.00100189	7.19111	471231
2019	'000420.SZ'	2691000000	2596000000	102000000	102000000	11000000000	133700000	59.1152	4.6411	5	98017591		-4.55294	304400000	0	'C'	35	3	4	21.713	18.4406	18.4406	'000420.SZ'	16098406	16.5942	'C'	-0.7677	21.6772	1	0.363636	59.1152	-0.7677	4.6411	9	0.00093145	-0.254277	0.571998	-0.308251	1.65218	1.66165	4.55294	1	0	1	0	0	0.00082491	7.01294	483290
2020	'000420.SZ'	2500000000	2781000000	165500000	165500000	11000000000	100800000	64.3893	3.0665	2	3.74957e+06	0	-4.556	112800000	0	'C'	35	4	4	21.6394	18.9242	18.9242	'000420.SZ'	13077720	16.3864	'C'	1.3306	21.746	1	0.363636	64.3893	1.3306	3.0665	16	0.00082844	-0.323383	0.48016	-0.304056	1.67207	1.52479	4.556	1	0	1	0	0	0.00065806	6.91845	487421
2021	'000420.SZ'	3580000000	3728000000	90558556	90558556	11000000000	-200200000	64.1798	-7.6339	1	1.85318e+06		-4.55278	87443143	0	'C'	35	3	4	21.9987	18.3215	18.3215	'000420.SZ'	22141105	16.9129	'C'	2.5822	22.0393	1	0.363636	64.1798	2.5822	-7.6339	9	0.00074727	-0.793038	-0.143852	-0.27503	1.80727	0.59535	4.55278	1	0	1	0	0	0.00063428	6.92696	462396
2022	'000420.SZ'	3670000000	3747000000	64946251	64946251	11000000000	-24010535	66.2834	-4.2616	83	81060000000	0	-4.5322	420000000	0	'C'	35	1	4	22.0234	17.9891	17.9891	'000420.SZ'	24888405	17.0299	'C'	2.3763	22.0443	1	0.363636	66.2834	2.3763	-4.2616	1	0.0008431	-0.645028	0.0528184	-0.284119	1.76467	0.888338	4.5322	1	0	1	0		0.00058933	6.91746	699249
2010	'000421.SZ'	1743000000	1813000000	38568269	38568269	16000000000	20906057	63.5898	8.3431	2	1055000000	0.00130273	-4.3684	217700000	0	'D'	31	4	4	21.2788	17.4679	17.4679	'000421.SZ'	13660646	16.43	'D'	7.0894	21.3185	1	0.333333	63.5898	7.0894	8.3431	16	0.0690818	0.155574	0.484984	-0.121966	0.802604	1.3212	4.3684	1	0	1	0				506748
2011	'000421.SZ'	1535000000	1806000000	33995684	33995684	16000000000	2.66096e+06	63.6461	8.1427	0		0.00126544	-4.3572	138900000	0	'D'	31	1	4	21.1519	17.3417	17.3417	'000421.SZ'	12461920	16.3382	'D'	14.6387	21.3141	1	0.375	63.6461	14.6387	8.1427	1	0.171221	0.140251	0.486675	-0.0358703	0.812824	1.40388	4.3572	1	0	1	0				411937
2012	'000421.SZ'	1759000000	2052000000	49294731	49294731	16000000000	71436812	62.1109	10.9752	1	18277734	0.00114084	-4.33069	83629090	0	'D'	31	3	4	21.2882	17.7133	17.7133	'000421.SZ'	12881358	16.3713	'D'	7.1248	21.442	1	0.333333	62.1109	7.1248	10.9752	9	0.135846	0.266835	0.647221	-0.0732018	0.774371	1.61523	4.33069	1	0	1	0				353496
2013	'000421.SZ'	1666000000	1879000000	50850305	50850305	16000000000	160900000	54.628	11.0439	5	1212000000	0.00139705	-4.33865	35464718	0	'D'	31	3	4	21.2335	17.7444	17.7444	'000421.SZ'	12091187	16.308	'D'	5.5823	21.3541	1	0.375	54.628	5.5823	11.0439	9	0.116323	0.271098	0.64867	-0.089741	0.772033	1.60206	4.33865	1	0	1	0				523454
2014	'000421.SZ'	1572000000	1861000000	69700878	69700878	16000000000	98289568	47.894	7.2427	0		1.106e-05	-4.33527	46367601	0	'D'	31	3	4	21.1753	18.0597	18.0597	'000421.SZ'	10451852	16.1623	'D'	7.6072	21.3446	1	0.375	47.894	7.6072	7.2427	9	0.0992884	0.105345	0.424769	-0.0936733	0.818782	1.25522	4.33527	1	0	1	0				478515
2015	'000421.SZ'	3984000000	3979000000	108400000	108400000	16000000000	109700000	38.7614	15.6966	3	151700000	0.00095522	-4.37388	292300000	0	'D'	31	4	4	22.1056	18.5012	18.5012	'000421.SZ'	23440175	16.97	'D'	6.938	22.1044	1	0.375	38.7614	6.938	15.6966	16	0.0483714	0.479657	0.911096	-0.159307	0.708129	1.93957	4.37388	1	0	1	0				457920
2016	'000421.SZ'	3888000000	3770000000	123100000	123100000	16000000000	242100000	47.4536	13.3226	25	23100000000	0.00266052	-4.39787	308800000	0	'D'	31	3	4	22.0811	18.6283	18.6283	'000421.SZ'	22079984	16.9102	'D'	4.5543	22.0504	1	0.375	47.4536	4.5543	13.3226	9	0.113156	0.371317	0.78114	-0.098589	0.743002	1.79687	4.39787	1	0	1	0				620281
2017	'000421.SZ'	3609000000	3295000000	127900000	127900000	16000000000	350700000	49.1874	8.2238	46	44120000000	0.00042864	-4.39791	333200000	0	'D'	31	4	4	22.0068	18.6667	18.6667	'000421.SZ'	20281929	16.8252	'D'	-19.7576	21.9157	1	0.375	49.1874	-14.356	8.2238	16	0.0959299	0.148622	0.481543	-0.099154	0.806132	1.33714	4.39791	1	0	1	0				1.33413e+06
2018	'000421.SZ'	3508000000	3274000000	127100000	127100000	16000000000	275400000	68.6656	6.0984	4	242800000	0.00027348	-4.39136	318600000	0	'D'	31	3	4	21.9783	18.6608	18.6608	'000421.SZ'	19744253	16.7984	'D'	25.0653	21.9094	1	0.333333	68.6656	16.0972	6.0984	9	0.10312	0.054875	0.358541	-0.0873524	0.833529	1.15959	4.39136	1	0	1	0				1.25716e+06
2019	'000421.SZ'	3594000000	3466000000	122600000	122600000	16000000000	277700000	69.7497	5.6942	4	1249000000		-4.3754	480100000	0	'D'	31	3	4	22.0024	18.6244	18.6244	'000421.SZ'	20432747	16.8326	'D'	20.1399	21.9663	1	0.375	69.7497	16.0972	5.6942	9	0.0639706	0.0396358	0.329842	-0.119045	0.83569	1.08612	4.3754	1	0	1	0		0.00020867	6.81534	1.34043e+06
2020	'000421.SZ'	6840000000	6074000000	115300000	115300000	16000000000	212600000	70.5187	3.926	0		0	-4.37636	345400000	0	'D'	31	3	4	22.646	18.5628	18.5628	'000421.SZ'	39559108	17.4933	'D'	-3.6521	22.5272	1	0.333333	70.5187	-3.6521	3.926	9	0.0432959	-0.0366525	0.22402	-0.131554	0.856476	0.912289	4.37636	1	0	1	0		0.00028843	6.93285	1.05325e+06
2021	'000421.SZ'	3589000000	3504000000	108600000	108600000	16000000000	815100000	64.9452	8.3404	0		0	-4.39395	360700000	0	'D'	31	3	4	22.0011	18.5033	18.5033	'000421.SZ'	21101652	16.8649	'D'	-32.0024	21.9771	1	0.333333	64.9452	-14.356	8.3404	9	0.016688	0.158804	0.477964	-0.165843	0.798694	1.26962	4.39395	1	0	1	0		0.00048556	7.40009	2.09612e+06
2022	'000421.SZ'	7113000000	7118000000	114000000	114000000	16000000000	-139300000	71.2896	3.4863	3	29788200	0	-4.38132	435200000	0	'D'	31	3	4	22.6851	18.5515	18.5515	'000421.SZ'	41266608	17.5356	'D'	13.7357	22.6858	1	0.333333	71.2896	13.7357	3.4863	9	0.0218672	-0.0545823	0.195572	-0.148307	0.860419	0.853101	4.38132	1	0	1	0		0.00058022	7.8962	1.1724e+06
2010	'000422.SZ'	11540000000	10450000000	18120255	18120255	20000000000	59405124	72.7806	11.426	121	643400000000		-4.33131	3476000000	0	'C'	30	5	4	23.1695	16.7125	16.7125	'000422.SZ'	111600000	18.5304	'C'	4.9575	23.0699	1	0.363636	72.7806	4.9575	11.426	25	0.0277224	0.516811	0.411329	-0.109154	0.788049	1.60703	4.33131	1	0	1	0				2.82783e+06
2011	'000422.SZ'	17760000000	16310000000	22709667	22709667	20000000000	880400000	72.4969	23.3871	78	240600000000		-4.33907	5047000000	0	'C'	30	3	4	23.6005	16.9383	16.9383	'000422.SZ'	161300000	18.8987	'C'	-5.3436	23.5151	1	0.363636	72.4969	-5.3436	23.3871	9	0.0267125	1.04187	1.10872	-0.142523	0.636837	2.6449	4.33907	1	0	1	0				3.52518e+06
2012	'000422.SZ'	19320000000	17810000000	18952361	18952361	20000000000	1387000000	73.6392	20.5433	74	147000000000		-4.34264	5290000000	0	'C'	30	4	4	23.6843	16.7574	16.7574	'000422.SZ'	184400000	19.0327	'C'	-3.1063	23.6031	1	0.363636	73.6392	-3.1063	20.5433	16	0.0270933	0.917026	0.942929	-0.134471	0.672799	2.39828	4.34264	1	0	1	0				3.79591e+06
2013	'000422.SZ'	19280000000	19090000000	32724858	32724858	20000000000	1211000000	73.595	15.223	100	136900000000		-4.34045	3026000000	0	'C'	30	4	4	23.6823	17.3036	17.3036	'000422.SZ'	158200000	18.8791	'C'	10.267	23.6724	1	0.363636	73.595	10.267	15.223	16	0.0306107	0.683284	0.633133	-0.117059	0.740289	1.93965	4.34045	1	0	1	0		0.00207004	9.7469	5.41565e+06
2014	'000422.SZ'	18180000000	18180000000	31616989	31616989	20000000000	775300000	78.8887	1.1086	41	7883000000	0.00077362	-4.35777	2642000000	0	'C'	30	4	4	23.6237	17.2692	17.2692	'000422.SZ'	150600000	18.8301	'C'	8.7722	23.6238	1	0.4	78.8887	8.7722	1.1086	16	0.023573	0.0642262	-0.190881	-0.0845768	0.918104	0.706872	4.35777	1	0	1	0		0.00191487	8.37737	1.23812e+06
2015	'000422.SZ'	18340000000	18350000000	41599812	41599812	20000000000	-122000000	79.884	0.507	57	35160000000	0.0014774	-4.3554	1462000000	0	'C'	30	4	4	23.6322	17.5436	17.5436	'000422.SZ'	140700000	18.7624	'C'	12.2951	23.6331	1	0.363636	79.884	12.2951	0.507	16	0.0199099	0.0380549	-0.226444	-0.0860092	0.92543	0.651032	4.3554	1	0	1	0		0.00197166	8.90144	1.81167e+06
2016	'000422.SZ'	15180000000	16630000000	50356214	50356214	20000000000	71883826	79.8188	0.5507	20	3672000000	0.00107696	-4.35458	1168000000	0	'C'	30	2	4	23.4434	17.7346	17.7346	'000422.SZ'	110500000	18.5206	'C'	11.0974	23.5345	1	0.363636	79.8188	11.0974	0.5507	4	0.0272637	0.0395031	-0.222932	-0.0799685	0.925431	0.662034	4.35458	1	0	1	0		0.00204201	9.03361	1.8823e+06
2017	'000422.SZ'	11960000000	17050000000	156700000	156700000	20000000000	-23110299	82.8894	-19.97	89	126500000000	0.00138765	-4.354	1117000000	0	'C'	30	3	4	23.2045	18.8697	18.8697	'000422.SZ'	63499736	17.9665	'C'	8.1063	23.5597	1	0.363636	82.8894	8.1063	-19.97	9	0.0177502	-0.860581	-1.42086	-0.0321407	1.18401	-1.12957	4.354	1	0	1	0		0.00215524	9.23121	1.80845e+06
2018	'000422.SZ'	12810000000	13440000000	67428954	67428954	20000000000	-2621000000	95.199	-158.284	11	212300000	0.00496274	-4.35227	802100000	1	'C'	30	1	4	23.2737	18.0266	18.0266	'000422.SZ'	85995757	18.2698	'C'	12.3101	23.3217	1	0.333333	86.9722	12.3101	-20.5794	1	0.0116729	-0.88694	-1.45719	-0.0355741	1.19125	-1.18846	4.35227	1	0	1	0		0.00213211	8.85808	1.21117e+06
2019	'000422.SZ'	14660000000	15400000000	34919044	34919044	20000000000	-3508000000	91.9167	30.7874	0			-4.33638	714100000	1	'C'	30	3	4	23.4084	17.3685	17.3685	'000422.SZ'	118100000	18.5872	'C'	8.0046	23.4575	1	0.333333	86.9722	8.0046	25.0916	9	0.00915669	1.11781	1.20582	-0.161862	0.613978	2.77574	4.33638	1	0	1	0	0	0.00547508	9.64976	1.51768e+06
2020	'000422.SZ'	13800000000	14050000000	41418283	41418283	20000000000	13848881	95.1315	26.0483	0		0	-4.33659	625700000	1	'C'	30	1	4	23.3483	17.5392	17.5392	'000422.SZ'	106100000	18.4797	'C'	9.0908	23.3659	1	0.333333	86.9722	9.0908	25.0916	1	0.00896472	1.11782	1.20579	-0.162023	0.613964	2.77555	4.33659	1	0	1	0		0.0209351	10.9618	1.74503e+06
2021	'000422.SZ'	18540000000	16440000000	29026768	29026768	20000000000	71357039	93.8974	56.093	0		0	-4.34214	969500000	0	'C'	30	3	4	23.6434	17.1837	17.1837	'000422.SZ'	157300000	18.8735	'C'	6.6347	23.5229	1	0.333333	86.9722	6.6347	25.0916	9	0.00534938	1.11805	1.20532	-0.165051	0.613692	2.77201	4.34214	1	0	1	0	658.329	0.0148158	10.6804	1.84087e+06
2022	'000422.SZ'	20710000000	18450000000	42014460	42014460	20000000000	2115000000	80.9812	114.781	43	27230000000	0	-4.28647	2240000000	0	'C'	30	3	4	23.754	17.5535	17.5535	'000422.SZ'	158500000	18.8815	'C'	6.5622	23.6381	1	0.375	80.9812	6.5622	25.0916	9	0.00547322	1.11804	1.20534	-0.164947	0.613701	2.77213	4.28647	1	0	1	0	609.355	0.0340571	11.3947	2.31859e+06
2010	'000423.SZ'	2464000000	1807000000	66446766	66446766	13000000000	371900000	21.0992	20.6664	101	755200000000		-4.25837	136500000	0	'C'	29	5	4	21.625	18.0119	18.0119	'000423.SZ'	16604381	16.6252	'C'	12.5581	21.3148	1	0.333333	21.0992	12.5581	20.6664	25	0.0142191	1.01825	0.836453	-0.106568	0.514191	2.26233	4.25837	1	0	1	0				481497
2011	'000423.SZ'	2759000000	1786000000	61424420	61424420	13000000000	586100000	21.69	22.6861	161	1530000000000		-4.17124	224300000	0	'C'	29	5	4	21.7381	17.9333	17.9333	'000423.SZ'	19003014	16.7601	'C'	7.0043	21.3031	1	0.333333	21.69	7.0043	22.6861	25	0.0128295	1.10699	0.954051	-0.113224	0.488566	2.43638	4.17124	1	0	1	0		0.0101673	8.81714	454573
2012	'000423.SZ'	3056000000	1939000000	43789409	43789409	13000000000	788500000	17.7752	27.7653	223	1170000000000		-4.19755	280800000	0	'C'	29	6	4	21.8404	17.5949	17.5949	'000423.SZ'	23123597	16.9564	'C'	-6.7696	21.3855	1	0.333333	17.7752	-6.7696	25.0916	36	0.0155373	1.2124	1.09468	-0.117497	0.458375	2.64796	4.19755	1	0	1	0		0.0100602	8.92337	486999
2013	'000423.SZ'	4016000000	2644000000	54039234	54039234	13000000000	995900000	19.0484	27.123	217	933100000000		-4.20616	481100000	0	'C'	29	6	4	22.1136	17.8052	17.8052	'000423.SZ'	28665777	17.1712	'C'	-11.6362	21.6956	1	0.333333	19.0484	-11.6362	25.0916	36	0.0140729	1.21249	1.09449	-0.118723	0.458265	2.64653	4.20616	1	0	1	0		0.0214381	9.81656	490778
2014	'000423.SZ'	4009000000	2519000000	94141221	94141221	13000000000	1177000000	14.9746	26.0111	182	632900000000		-4.20909	275700000	0	'C'	29	6	4	22.1118	18.3603	18.3603	'000423.SZ'	24527730	17.0153	'C'	-7.1201	21.647	1	0.333333	14.9746	-7.1201	25.0916	36	0.0156398	1.21239	1.0947	-0.117411	0.458383	2.64806	4.20909	1	0	1	0		0.020638	9.98878	708843
2015	'000423.SZ'	5450000000	3681000000	88213233	88213233	13000000000	1271000000	19.2	24.999	136	246300000000		-4.21706	284300000	0	'C'	29	5	4	22.4188	18.2953	18.2953	'000423.SZ'	33949269	17.3404	'C'	-9.5265	22.0265	1	0.333333	19.2	-9.5265	24.999	25	0.0145154	1.2084	1.08915	-0.118101	0.459468	2.63892	4.21706	1	0	1	0		0.0168273	10.1217	794493
2016	'000423.SZ'	6317000000	4261000000	92280462	92280462	13000000000	1584000000	17.7256	25.1236	172	286900000000		-4.16753	350600000	0	'C'	29	5	4	22.5665	18.3403	18.3403	'000423.SZ'	38863955	17.4756	'C'	-7.0815	22.1728	1	0.333333	17.7256	-7.0815	25.0916	25	0.0148018	1.21244	1.09459	-0.118113	0.45832	2.64724	4.16753	1	0	1	0		0.0181027	10.3241	1.06501e+06
2017	'000423.SZ'	7372000000	5099000000	84146148	84146148	13000000000	1734000000	15.7136	24.1004	286	422200000000		-4.16274	313900000	0	'C'	29	5	4	22.721	18.2481	18.2481	'000423.SZ'	46532506	17.6557	'C'	-19.0285	22.3523	1	0.333333	15.7136	-14.356	24.1004	25	0.0131056	1.16905	1.03656	-0.116838	0.470716	2.55949	4.16274	1	0	1	0		0.0168879	10.5523	1.43866e+06
2018	'000423.SZ'	7338000000	5086000000	119100000	119100000	13000000000	1874000000	20.2369	22.4611	260	172900000000		-4.14385	249300000	0	'C'	29	5	4	22.7164	18.5951	18.5951	'000423.SZ'	42064327	17.5547	'C'	-9.756	22.3498	1	0.333333	20.2369	-9.756	22.4611	25	0.0138321	1.09705	0.941061	-0.111772	0.491485	2.41782	4.14385	1	0	1	0	47.9871	0.0182213	10.754	1.53048e+06
[truncated: 20,063 more rows]
[truncated: 17 more columns]
